# Supplementary material for: Rapid morphological change in multiple cichlid ecotypes following the damming of a major clearwater river in Brazil
Source: Evol Appl. 2020 Sep 23;13(10):2754–71. doi: 10.1111/eva.13080 (PMC7691474; doi:10.1111/eva.13080)
Supplement: Supplementary file 2 — Data S1 [file EVA-13-2754-s002.xlsx]

## Sheet: CichlaLM
	X_DSC6692_Cpinima.1	X_DSC6692_Cpinima.2	X_DSC6694.1	X_DSC6694.2	X_DSC6695.1	X_DSC6695.2	X_DSC6696.1	X_DSC6696.2	X_DSC6697.1	X_DSC6697.2	X_DSC6698.1	X_DSC6698.2	X_DSC6699.1	X_DSC6699.2	X_DSC6700.1	X_DSC6700.2	X_DSC6701.1	X_DSC6701.2	X_DSC6702.1	X_DSC6702.2	X_DSC6703.1	X_DSC6703.2	X_DSC6704.1	X_DSC6704.2	Ckelberi_MZUSP_46067_1.1	Ckelberi_MZUSP_46067_1.2	Ckelberi_MZUSP_50594_1.1	Ckelberi_MZUSP_50594_1.2	Ckelberi_MZUSP_50595_1.1	Ckelberi_MZUSP_50595_1.2	Ckelberi_MZUSP_50595_2.1	Ckelberi_MZUSP_50595_2.2	Ckelberi_MZUSP_50599_1_flattened.1	Ckelberi_MZUSP_50599_1_flattened.2	Ckelberi_MZUSP_50599_2.1	Ckelberi_MZUSP_50599_2.2	Ckelberi_MZUSP_50599_3.1	Ckelberi_MZUSP_50599_3.2	Ckelberi_MZUSP_63139_1.1	Ckelberi_MZUSP_63139_1.2	P1020962_01.1	P1020962_01.2	P1020962_02.1	P1020962_02.2	P1020964.1	P1020964.2	P3075910.1	P3075910.2	P3075911.1
LM1MaxGAnt	2.22292	-7.69231	4.53722	-7.68029	3.28767	-10.1045	3.0798	-10.8073	2.22428	-10.218	3.28292	-9.71793	2.59556	-11.7678	3.48098	-10.5429	2.80238	-9.45959	2.11176	-8.75138	1.79106	-9.56286	1.52928	-10.1102	3.51435	-5.18164	1.29725	-8.3449	2.00724	-5.26262	1.89756	-4.20649	1.68049	-7.02293	2.26204	-5.11913	3.87182	-6.83791	0.934562	-3.58918	3.17646	-8.07238	2.22519	-16.8285	1.03499	-8.64247	3.37118	-11.8728	3.13094
LM2SDorPos	8.80377	-4.14443	10.1885	-3.95218	9.07671	-5.26276	9.99222	-7.17997	9.34572	-6.07472	10.4281	-7.36943	9.73022	-7.03434	10.168	-6.77447	9.40977	-5.84763	8.85076	-5.02475	9.19579	-5.30989	8.97962	-5.8361	7.89156	-3.27616	8.19229	-5.00367	5.89399	-3.1459	5.25479	-2.29565	7.38411	-3.22553	6.36223	-2.81226	7.63757	-4.62252	4.28006	-2.01819	10.5792	-3.98189	9.99081	-13.207	7.2157	-5.43224	9.30756	-8.25358	8.90457
LM3SDorAnt	15.2779	-4.50863	17.9124	-4.07043	16.6922	-5.50422	17.3091	-7.91414	16.5295	-6.44232	18.0467	-8.5904	17.0467	-7.24124	16.6862	-7.44317	16.9824	-5.89122	15.6394	-5.0558	17.0372	-5.56304	17.7501	-5.89492	11.9632	-4.22441	14.1716	-5.89212	9.42674	-3.54005	8.52245	-2.60749	13.1931	-3.58169	10.8904	-3.39917	11.285	-5.02643	7.28729	-2.40234	17.8823	-4.98641	16.5132	-14.4322	13.104	-6.01114	15.7477	-8.09083	15.6159
LM4SDorPos	20.9984	-5.97174	21.292	-5.8069	20.6486	-7.34309	20.7497	-9.65002	21.2584	-8.40492	21.2673	-10.5153	21.266	-9.12208	20.4672	-9.21178	20.5757	-7.47301	19.776	-6.63962	20.9358	-7.24651	21.8282	-7.79672	14.4034	-5.72992	18.9627	-7.55456	11.9887	-4.54367	10.4698	-3.22785	16.3735	-4.69031	12.7163	-4.47109	13.4392	-5.97705	9.32555	-3.3283	21.6018	-6.99546	20.5312	-16.6213	16.63	-7.60163	19.8318	-9.35406	19.1499
LM5CPToPos	24.3516	-5.94035	24.4226	-6.0434	24.0972	-8.03654	24.1033	-9.29538	25.0964	-8.77252	24.2824	-10.6523	24.8334	-10.2945	24.1294	-9.51176	24.2126	-7.95253	23.8008	-6.66447	24.828	-7.6832	26.3572	-8.11042	16.3808	-5.99507	21.3119	-7.53821	13.6419	-4.67505	11.9692	-3.22121	18.8666	-4.63513	14.4037	-4.55668	15.2099	-6.12393	10.5927	-3.59778	24.8506	-7.56559	23.8194	-17.4501	18.4954	-7.89985	22.2343	-9.7958	21.8623
LM6CPBoPos	24.5463	-8.89168	24.435	-8.91885	23.7505	-10.7546	24.3459	-12.1885	24.7973	-12.1058	24.8555	-13.5241	24.0685	-13.1345	24.0356	-12.424	24.0631	-10.8296	23.8753	-10.1861	24.5052	-10.8793	26.2788	-11.6461	16.0438	-7.74325	21.3991	-10.04	13.693	-6.1969	12.0986	-4.55813	19.0973	-6.79719	14.5708	-6.13806	15.2751	-7.67429	10.4321	-4.85341	24.3529	-10.4434	23.414	-20.1708	18.5948	-9.99322	22.1025	-12.0045	21.8623
LM7AnaPos	21.3564	-9.56358	21.2982	-9.18025	20.3762	-10.6617	21.0857	-12.8791	21.1525	-12.2304	21.3109	-14.0723	20.9839	-12.5766	20.4547	-12.5615	20.7999	-10.9853	20.1487	-10.2855	20.8915	-10.8603	22.0439	-11.7245	14.0574	-7.63989	19.1371	-10.4979	12.0362	-6.45967	10.7617	-4.8567	16.7447	-7.39414	12.8793	-6.52934	13.6473	-7.94356	9.05894	-4.93942	21.0316	-10.3801	20.0897	-20.351	16.747	-10.3265	20.0411	-12.4152	19.6691
LM8AnaAnt	19.5416	-10.989	19.0949	-10.2632	19.0078	-11.5223	18.9143	-14.1173	18.7787	-13.3208	19.2241	-15.1812	19.1595	-13.5734	18.3361	-13.6989	18.9005	-12.1935	18.4406	-11.6209	18.67	-12.1893	19.8088	-13.1753	12.498	-8.1567	16.3246	-11.9423	10.5727	-7.10564	9.14944	-5.5434	14.718	-8.56295	11.249	-7.31188	12.1663	-8.61674	7.96098	-5.30636	17.9276	-11.4027	17.4321	-21.2158	14.2969	-11.496	17.8324	-13.446	17.4526
LM9BrePost	8.54003	-10.8132	10.6304	-10.3503	9.9559	-11.7638	9.63136	-13.9804	9.08404	-13.0591	9.7117	-14.1471	9.89322	-13.7364	10.3804	-13.1365	9.34749	-12.1872	8.96877	-12.0743	9.25275	-12.2653	9.62663	-13.2538	7.60394	-7.67584	8.26314	-11.8878	5.97063	-7.17133	5.43725	-5.67278	8.04125	-9.10472	6.37853	-7.12439	7.68653	-8.68202	4.30873	-5.27196	10.0905	-11.3574	9.00885	-20.9636	7.43206	-11.6246	9.6873	-14.2365	9.51681
LM10BreAnt	6.32967	-10.4992	8.83171	-9.99558	8.1356	-11.801	7.52217	-13.3893	6.67907	-12.8099	7.22615	-13.4681	7.50455	-13.7928	8.21811	-12.9052	7.10559	-11.8945	6.68931	-11.7203	6.86045	-12.164	7.39153	-13.012	5.88271	-7.29385	5.71225	-11.5335	4.40863	-6.88667	3.65579	-5.44056	5.12674	-9.04453	4.47924	-6.7698	6.31568	-8.42499	3.01009	-5.09996	8.64251	-11.1674	7.35122	-20.5672	5.17496	-11.5603	7.08335	-13.9032	6.78886
LM11OpeTop	7.23391	-6.12873	9.51012	-5.74466	8.0675	-7.30594	9.0714	-9.3016	7.98124	-8.218	8.97663	-9.30679	7.80549	-9.14716	9.09929	-8.61183	8.08331	-7.54774	8.23587	-6.91912	8.09457	-7.2655	8.28034	-7.84247	7.15004	-4.64685	7.28203	-7.12941	5.35751	-4.50717	4.87992	-3.24775	6.6768	-5.13175	5.73457	-4.05536	7.02966	-5.85057	3.91312	-2.99002	9.80088	-6.41627	8.57642	-15.9006	6.13978	-7.11045	8.61782	-9.86555	8.17608
LM12OpeBot	6.68132	-10.3862	8.96241	-9.54746	8.17894	-11.5347	8.29367	-13.1405	7.27097	-12.5731	7.41927	-13.1877	7.54844	-13.6047	8.41809	-12.699	7.35469	-11.689	7.57128	-11.2917	7.60092	-11.7463	7.5353	-12.744	6.28269	-7.1815	6.18101	-11.3209	4.79913	-6.76258	4.48847	-5.24484	6.44604	-8.62817	5.30254	-6.60677	6.86647	-8.27403	3.29677	-4.99389	8.77826	-10.8326	7.71157	-19.9906	5.43809	-11.1569	8.15283	-13.6242	7.4166
LM13PreOpe	6.27943	-7.43485	8.60765	-6.93342	7.25641	-8.53805	8.08835	-10.4402	6.87845	-9.44541	7.76811	-10.0232	7.05315	-10.7271	8.25561	-10.0305	7.11804	-8.81192	7.34768	-8.39735	7.23385	-8.77176	7.202	-9.54167	6.31414	-5.32995	6.08835	-8.32855	4.69695	-5.13124	4.27615	-3.87806	5.9745	-6.45608	5.09875	-4.84606	6.70735	-6.62983	3.34263	-3.56337	8.51581	-7.52939	7.58545	-16.9817	5.11648	-8.27408	7.66459	-11.0745	7.1531
LM14ManPos	4.65306	-10.2857	6.91475	-9.7404	5.83237	-12.0177	6.15959	-13.24	4.91585	-12.6977	5.5442	-12.8202	5.84941	-14.0185	6.26826	-12.9365	5.01937	-11.8509	5.21729	-11.565	5.05041	-12.2969	5.06493	-13.1165	4.90751	-7.05117	3.84269	-11.2719	3.66048	-6.74069	3.334	-5.36426	4.51976	-8.89905	3.86788	-6.63531	5.62618	-8.29443	2.32494	-4.97955	6.66062	-11.0407	5.10802	-20.0537	3.19853	-11.4902	6.17662	-13.7947	5.85113
LM15ManAnt	1.67033	-8.20094	4.08288	-8.23422	2.99668	-10.7917	2.5385	-11.1681	1.74453	-10.7912	2.69735	-9.97957	1.97488	-12.4637	2.93102	-11.0991	2.27304	-9.82078	1.58382	-9.02467	1.12653	-9.94892	0.928025	-10.5481	3.07843	-5.56364	0.735834	-8.60653	1.66419	-5.55459	1.65871	-4.42212	1.23403	-7.35902	1.94005	-5.30254	3.56991	-7.00926	0.642153	-3.75545	2.57013	-8.47057	1.50448	-17.1528	0.204659	-9.41433	3.11544	-12.0743	2.82869
LM16Eye	4.26374	-6.21664	6.81517	-5.98117	5.34325	-8.1356	5.96049	-9.37004	4.73516	-8.49214	5.93666	-8.85204	5.00931	-9.84307	6.14952	-9.06179	5.29961	-7.84666	5.14897	-7.16135	4.87953	-7.72117	4.72509	-8.34569	5.05131	-4.42664	3.94625	-7.26023	3.43056	-4.45973	3.14823	-3.34064	4.02313	-5.4829	3.81082	-4.19394	5.42218	-6.05049	2.26187	-3.02729	6.13573	-6.60632	5.04495	-15.6844	3.23946	-7.30341	5.58764	-10.2143	5.39389
LM17EyeCen	4.2449	-6.88854	6.72803	-6.56621	5.36182	-8.80428	5.89827	-9.986	4.67286	-9.10896	5.84322	-9.46875	4.87765	-10.5014	6.08702	-9.643	5.13769	-8.4445	5.01233	-7.81972	4.86054	-8.37304	4.69241	-9.0123	5.01986	-4.97941	3.9299	-7.83254	3.41596	-4.93782	3.15818	-3.76527	4.02815	-6.18519	3.79451	-4.71563	5.40586	-6.51152	2.25327	-3.4143	6.07238	-7.35745	5.05396	-16.4952	3.21023	-7.88815	5.61089	-10.7878	5.37839
LM18PrMAnt	1.94662	-7.91837	4.30071	-7.95414	3.00906	-10.575	2.71893	-11.0126	1.91899	-10.5918	2.90915	-9.86744	2.22566	-12.2129	3.11851	-10.8117	2.47855	-9.63396	1.70183	-8.95635	1.37336	-9.85399	1.13716	-10.4043	3.28066	-5.30748	0.910254	-8.48662	1.76272	-5.40861	1.73169	-4.30269	1.42465	-7.18847	2.07863	-5.24548	3.69231	-6.93991	0.75109	-3.66084	2.77827	-8.27147	1.80177	-17.0267	0.479488	-9.0284	3.21618	-12.02	2.95269
LM19PrMPos	3.68603	-9.45055	6.26124	-8.8815	5.26895	-11.3428	5.4192	-12.4747	4.11835	-11.7569	4.82782	-11.8733	4.35101	-13.216	5.38083	-12.0991	4.53363	-10.9355	4.34153	-10.3973	4.27829	-11.1641	4.10422	-11.9598	4.51652	-6.41301	3.15046	-10.2199	3.0948	-6.27355	2.91933	-4.90314	3.89772	-8.25696	3.49291	-6.12584	5.15699	-7.84156	1.82899	-4.5008	5.5294	-10.0452	3.81975	-18.9276	1.75422	-10.4142	5.44814	-13.1127	4.8979
LM20MaxGPos	4.26374	-9.59498	6.85251	-9.11801	6.02431	-11.4542	6.05382	-12.7298	4.70401	-11.9688	5.49437	-12.2845	5.34159	-13.4167	6.17452	-12.2553	5.14392	-11.1597	5.07444	-10.7079	5.11369	-11.4805	4.88847	-12.2865	4.82661	-6.60176	3.75548	-10.427	3.40136	-6.33924	3.20794	-4.95622	4.47461	-8.35227	3.87195	-6.30517	5.45482	-7.94764	2.1902	-4.62981	6.64252	-10.5611	5.09901	-19.5492	3.23946	-10.6247	5.78913	-13.167	5.36289
LM21PecTop	8.57143	-7.98744	10.786	-7.4749	9.43581	-8.96526	10.2473	-11.3797	9.53886	-10.0685	10.0045	-11.3314	9.3854	-10.8775	10.3492	-10.6367	9.32881	-9.35995	9.13647	-9.3787	9.49324	-9.39831	9.74427	-10.2475	7.72528	-6.02652	8.36125	-9.2279	5.85385	-5.73341	5.32446	-4.1899	7.68007	-6.76709	6.35408	-5.42481	7.80485	-7.21326	4.4062	-3.95612	10.7692	-8.76016	9.49532	-18.3961	7.30341	-9.12196	9.7028	-11.7255	9.37731
LM22PecBot	8.82261	-9.3438	10.9167	-8.67611	9.68966	-10.1169	10.1042	-12.5743	9.45164	-11.489	9.94842	-12.6582	9.68633	-12.1189	10.2929	-11.6491	9.39108	-10.5868	9.24827	-10.6892	9.5945	-10.7843	9.70505	-11.6787	7.73876	-6.76355	8.46482	-10.3671	5.95969	-6.36113	5.40739	-4.82684	7.85063	-7.80548	6.46005	-6.19513	7.84564	-7.88644	4.46067	-4.60114	10.9049	-9.92758	9.36019	-19.4591	7.45545	-10.2622	9.7493	-12.919	9.69505
LM23LatLin	17.6954	-7.59812	18.0057	-6.81517	17.8005	-8.44518	18.2423	-11.2304	18.1743	-9.76316	17.6293	-11.7051	18.2191	-10.075	17.4861	-10.1117	17.6674	-8.93025	16.627	-8.16754	17.4802	-8.61986	18.1226	-9.11687	12.2822	-6.11191	15.5452	-8.82456	9.72235	-5.33197	8.75466	-3.95768	13.3837	-5.85913	10.7885	-5.15581	11.7542	-6.72367	7.88644	-3.88732	18.6606	-8.19907	15.5313	-17.7294	14.0981	-8.56061	17.5844	-10.7103	16.6699
curveLM.24	3.06956	-6.97754	5.27491	-7.01729	3.99892	-9.28722	3.97068	-10.0471	3.0944	-9.39148	4.22984	-9.23821	3.45616	-10.8821	4.38331	-9.88432	3.66123	-8.81247	3.00698	-8.06734	2.71664	-8.75752	2.51385	-9.33481	4.09545	-4.85807	2.24194	-7.7218	2.52072	-4.85864	2.3345	-3.83921	2.39534	-6.30807	2.80819	-4.71588	4.37524	-6.44873	1.38632	-3.3369	4.14479	-7.30491	3.27937	-16.1797	1.85139	-8.07751	4.14314	-11.1783	3.91997
curveLM.25	3.89704	-6.22541	6.00757	-6.31575	4.70275	-8.41699	4.86705	-9.32649	4.04337	-8.62319	5.16818	-8.70253	4.34183	-10.0215	5.30408	-9.22603	4.50335	-8.10735	3.90695	-7.40358	3.72862	-7.99964	3.48806	-8.5436	4.67956	-4.49729	3.17178	-7.17847	3.03806	-4.47433	2.75227	-3.46789	3.12672	-5.61181	3.36799	-4.2944	4.88224	-6.06821	1.84086	-3.06702	5.16078	-6.60632	4.32995	-15.5222	2.68244	-7.45697	4.91057	-10.4729	4.67039
curveLM.26	4.81978	-5.67661	6.78405	-5.6907	5.46376	-7.64979	5.83466	-8.76031	5.04011	-7.98782	6.19832	-8.39726	5.36404	-9.2689	6.24776	-8.67608	5.41385	-7.51446	4.83881	-6.82556	4.783	-7.36203	4.55596	-7.9601	5.29945	-4.19744	4.12728	-6.64315	3.5812	-4.16777	3.22499	-3.17763	3.92027	-5.00888	3.91984	-3.91679	5.42373	-5.73634	2.3038	-2.81335	6.14725	-5.89796	5.42114	-14.9118	3.5429	-6.92396	5.73357	-9.8578	5.46447
curveLM.27	5.75073	-5.17425	7.58528	-5.14881	6.30689	-6.90573	6.82165	-8.28491	6.06648	-7.39758	7.18658	-7.98211	6.37998	-8.51001	7.15964	-8.04937	6.3763	-6.99416	5.80071	-6.26738	5.83279	-6.7402	5.63152	-7.36737	5.90518	-3.88798	5.07059	-6.0938	4.12898	-3.84661	3.71735	-2.91601	4.7012	-4.36841	4.50032	-3.57372	5.96093	-5.40566	2.77478	-2.56288	7.14504	-5.21692	6.48258	-14.306	4.41256	-6.438	6.55675	-9.33081	6.24425
curveLM.28	6.73059	-4.75449	8.41317	-4.65079	7.18584	-6.27443	7.81225	-7.82704	7.10425	-6.83484	8.20594	-7.66844	7.40427	-7.93085	8.12091	-7.51537	7.34425	-6.55757	6.80069	-5.80113	6.90422	-6.17061	6.71768	-6.79097	6.54037	-3.63866	6.03016	-5.57599	4.69834	-3.5569	4.21794	-2.67897	5.52403	-3.87165	5.09623	-3.27942	6.51381	-5.12435	3.25807	-2.34214	8.21723	-4.65151	7.5254	-13.7445	5.27748	-5.9819	7.41922	-8.86582	7.08239
curveLM.29	7.75191	-4.40816	9.2723	-4.26337	8.12008	-5.72406	8.87852	-7.44698	8.1949	-6.41739	9.30801	-7.4928	8.54521	-7.4294	9.12834	-7.10164	8.35932	-6.18191	7.82532	-5.38561	8.02238	-5.69595	7.80341	-6.2413	7.20736	-3.43346	7.10013	-5.27075	5.27916	-3.31549	4.73628	-2.48475	6.44439	-3.51813	5.72813	-3.02012	7.06456	-4.86099	3.76065	-2.1558	9.38367	-4.26243	8.72007	-13.3966	6.24446	-5.68953	8.35066	-8.50158	7.96611
curveLM.30	16.8528	-4.57143	18.8539	-4.31316	17.8041	-5.7245	18.2837	-8.14435	17.8196	-6.71646	18.9293	-8.89564	18.1827	-7.54217	17.739	-7.7119	17.9631	-6.1341	16.7274	-5.34151	18.0898	-5.8605	18.8846	-6.16674	12.6817	-4.43114	15.4568	-6.14285	10.1331	-3.66413	9.03815	-2.71515	14.0485	-3.75225	11.3754	-3.62608	11.8791	-5.17331	7.87608	-2.49121	18.8976	-5.30486	17.6408	-14.7205	14.0578	-6.22812	16.88	-8.06758	16.553
curveLM.31	18.3695	-4.76609	19.7173	-4.67769	18.8257	-6.09241	19.217	-8.46567	19.046	-7.12706	19.7785	-9.29271	19.3197	-7.84938	18.7439	-8.04312	18.8999	-6.48284	17.8716	-5.50921	19.094	-6.2212	19.9831	-6.50709	13.3322	-4.75754	16.7354	-6.41738	10.8053	-3.85026	9.53634	-2.84634	14.866	-3.99304	11.8614	-3.83527	12.4633	-5.3439	8.41211	-2.6872	19.8733	-5.74574	18.718	-15.1686	14.9869	-6.54779	17.9551	-8.33108	17.4609
curveLM.32	19.747	-5.24333	20.5279	-5.17978	19.8033	-6.58445	20.0659	-8.92888	20.2077	-7.67595	20.5765	-9.8176	20.3558	-8.35602	19.7139	-8.45855	19.7977	-6.88181	18.894	-5.90049	20.0747	-6.63863	21.006	-6.99287	13.9433	-5.17265	17.9424	-6.85688	11.4284	-4.11843	10.0286	-2.98242	15.6413	-4.27897	12.3253	-4.08824	13.0043	-5.6017	8.91768	-2.9405	20.7711	-6.28246	19.7164	-15.7435	15.8607	-6.9726	18.9739	-8.69766	18.3503
curveLM.33	22.7071	-6.12245	22.8624	-6.11187	22.3608	-7.80745	22.5135	-9.67491	23.1595	-8.90959	22.7888	-10.8081	22.968	-9.85229	22.2628	-9.67424	22.3792	-7.87157	21.8314	-6.83838	22.8988	-7.61358	24.0844	-8.29493	15.3554	-6.02203	20.1452	-7.64177	12.8063	-4.6495	11.2209	-3.25439	17.6323	-4.72041	13.5512	-4.60966	14.3098	-6.09945	9.94856	-3.49744	23.1667	-7.41175	22.0949	-17.2069	17.5452	-7.80044	21.026	-9.58655	20.5134
curveLM.34	22.9303	-9.08634	22.865	-8.8831	22.1078	-10.5193	22.6827	-12.4145	22.9775	-11.8255	23.0653	-13.7235	22.6756	-12.5577	22.2965	-12.4678	22.4354	-10.7674	22.0303	-9.89422	22.7461	-10.5688	24.186	-11.3716	15.0765	-7.59045	20.2673	-10.2561	12.8596	-6.31369	11.4196	-4.68419	17.8564	-6.9226	13.7258	-6.33778	14.4524	-7.79932	9.74679	-4.89659	22.7224	-10.1448	21.7051	-20.0537	17.6336	-10.0889	21.0313	-12.1285	20.7618
curveLM.35	7.40853	-10.7064	9.7256	-10.1862	9.0545	-11.8133	8.58321	-13.6693	7.89446	-12.9033	8.43898	-13.8711	8.70538	-13.7866	9.27986	-13.0677	8.21204	-12.0627	7.81019	-11.9252	8.04087	-12.2526	8.51043	-13.1296	6.72224	-7.52304	6.97754	-11.7352	5.18101	-7.04725	4.53382	-5.57658	6.59458	-9.01749	5.43202	-6.94411	6.99977	-8.55963	3.65634	-5.19742	9.33838	-11.3303	8.17038	-20.8014	6.29089	-11.6773	8.34066	-14.1745	8.02608
curveLM.36	7.65101	-6.60234	9.91168	-6.17112	8.62775	-7.68045	9.47576	-9.81173	8.51786	-8.67985	9.43914	-9.81914	8.24418	-9.62364	9.63425	-9.0218	8.60642	-7.94767	8.75802	-7.42843	8.68569	-7.6984	8.8185	-8.3937	7.39748	-5.00215	7.73411	-7.69051	5.65039	-4.74531	5.17519	-3.42357	7.17478	-5.42908	6.11399	-4.28398	7.41524	-6.02808	4.18154	-3.19824	10.2181	-7.01445	9.07527	-16.3544	6.7419	-7.45529	8.96685	-10.3696	8.48608
curveLM.37	8.02796	-7.15512	10.3712	-6.59331	9.19626	-8.0613	9.89251	-10.3095	8.98927	-9.2198	9.78984	-10.4252	8.77146	-10.0813	10.168	-9.50552	9.00727	-8.48809	9.27566	-7.975	9.24009	-8.25403	9.37655	-9.0171	7.72777	-5.30997	8.22847	-8.19577	5.94939	-5.01511	5.44219	-3.64415	7.63234	-5.82401	6.45541	-4.5928	7.77124	-6.29432	4.41193	-3.46923	10.7421	-7.57369	9.48632	-16.9185	7.26943	-7.88925	9.31665	-10.8498	8.83961
curveLM.38	8.28257	-7.76225	10.5133	-7.05058	9.31517	-8.5039	10.2366	-10.8305	9.15198	-9.82547	9.88725	-11.0312	9.15447	-10.5755	10.5054	-10.1019	9.24784	-8.99252	9.60851	-8.61176	9.64236	-8.86947	9.60953	-9.63065	7.5877	-5.60684	8.03183	-8.69068	5.85385	-5.32526	5.31625	-3.87631	7.76981	-6.22031	6.39115	-4.87012	7.94447	-6.57997	4.31733	-3.74474	10.7667	-8.05428	9.71154	-17.5116	7.13384	-8.37423	9.61516	-11.1777	9.03973
curveLM.39	8.08661	-8.2776	10.2508	-7.59814	9.22179	-9.18547	9.88645	-11.323	8.77252	-10.3747	9.37531	-11.4866	8.94922	-11.2698	10.0367	-10.576	8.83061	-9.52387	9.15673	-9.11621	9.2085	-9.40458	9.3149	-10.3632	7.39272	-5.9944	7.83254	-9.35009	5.70787	-5.67555	5.19176	-4.1909	7.51141	-6.72005	6.26129	-5.28624	7.79261	-6.97139	4.15989	-4.04763	10.375	-8.62441	9.40524	-18.1138	6.94672	-9.04169	9.36478	-11.7225	8.85032
curveLM.40	7.96047	-8.95633	10.1325	-8.20545	9.23149	-9.87897	9.7003	-11.9454	8.59183	-11.0606	9.14495	-12.1535	8.8282	-11.999	9.85987	-11.2697	8.66581	-10.2035	8.71412	-9.68055	9.06288	-10.1481	9.13421	-11.1582	7.24891	-6.40315	7.63632	-10.0076	5.62028	-6.0543	5.12873	-4.53288	7.39916	-7.30352	6.15437	-5.7006	7.62941	-7.37245	4.07205	-4.38201	10.2081	-9.34513	9.162	-18.7473	6.83562	-9.7509	9.21303	-12.3083	8.72307
curveLM.41	7.7348	-9.59016	9.88355	-8.76226	9.10614	-10.5642	9.39455	-12.5	8.32493	-11.6998	8.73368	-12.7272	8.61744	-12.6799	9.56207	-11.8988	8.41329	-10.8359	8.66189	-10.3936	8.7591	-10.8186	8.79528	-11.8762	7.0423	-6.7859	7.3171	-10.6045	5.47774	-6.41243	5.02257	-4.84923	7.28879	-7.88482	6.02898	-6.12895	7.56821	-7.82434	3.92543	-4.69777	9.93663	-10.0143	8.86471	-19.3585	6.54122	-10.3636	9.00532	-12.8617	8.37095
curveLM.42	7.25903	-10.0615	9.47192	-9.23711	8.67653	-11.1052	8.90598	-12.9388	7.9038	-12.2643	8.13256	-13.0818	8.17249	-13.2566	9.07653	-12.428	7.97293	-11.3759	8.23089	-10.9737	8.26908	-11.4009	8.2545	-12.4303	6.69336	-7.03597	6.84582	-11.1193	5.16938	-6.64415	4.79596	-5.10985	6.94575	-8.34918	5.7118	-6.45021	7.27434	-8.13543	3.64526	-4.92222	9.44974	-10.5412	8.37717	-19.8375	6.06177	-10.8723	8.65087	-13.3375	7.93507
curveLM.43	6.37363	-8.31892	8.70723	-7.77534	7.60313	-9.47217	8.25946	-11.3268	7.00929	-10.4259	7.7432	-10.9795	7.24751	-11.5538	8.41809	-10.9054	7.18032	-9.78001	7.41601	-9.37353	7.39207	-9.80474	7.38499	-10.5838	6.2692	-5.91744	6.19736	-9.29837	4.74074	-5.63901	4.37236	-4.32255	6.11998	-7.17529	5.18027	-5.41703	6.75631	-7.16648	3.35124	-4.008	8.71491	-8.51238	7.6395	-18.0151	5.10479	-9.22102	7.88159	-11.907	7.33135
curveLM.44	6.36107	-9.23008	8.73213	-8.63787	7.80758	-10.4761	8.28123	-12.2789	7.04667	-11.4172	7.56254	-11.8693	7.3102	-12.4305	8.37435	-11.8426	7.199	-10.7455	7.39737	-10.3842	7.41106	-10.8871	7.37845	-11.6844	6.21078	-6.50199	6.0938	-10.2704	4.72979	-6.16253	4.38563	-4.80253	6.20928	-7.91484	5.2088	-6.00756	6.80527	-7.70312	3.3112	-4.4491	8.73301	-9.56064	7.49536	-19.0186	5.06386	-10.1558	7.95134	-12.8004	7.34685
curveLM.45	6.28571	-10.1011	8.53077	-9.41273	7.76393	-11.442	7.97002	-13.0784	6.83096	-12.3465	7.33599	-12.729	7.27258	-13.3004	8.03377	-12.6053	6.86074	-11.554	7.08234	-11.203	7.02397	-11.7663	7.06446	-12.6198	6.04768	-7.03001	5.76246	-11.1181	4.60571	-6.62208	4.22378	-5.19839	5.90044	-8.54672	4.99479	-6.50695	6.67738	-8.18977	3.16141	-4.8397	8.57714	-10.5359	7.10554	-19.894	4.8303	-10.958	7.96675	-13.6631	7.26935
curveLM.46	5.49076	-10.3359	7.7339	-9.60347	6.83532	-11.8196	7.10011	-13.2276	5.92324	-12.6354	6.47326	-12.9323	6.66269	-13.774	7.15673	-12.7803	5.93266	-11.6828	6.1476	-11.3787	6.02048	-11.9868	6.08747	-12.9139	5.49391	-7.1051	4.80573	-11.2337	4.15731	-6.77353	3.79181	-5.31488	5.25474	-8.79872	4.45137	-6.64346	6.17465	-8.31483	2.75955	-4.96408	7.69544	-10.9411	6.14513	-20.0987	4.05869	-11.2855	7.10029	-13.787	6.67968
curveLM.47	3.78213	-9.92779	6.05961	-9.55122	4.88794	-11.9557	5.05007	-12.96	3.87886	-12.461	4.63727	-12.2907	4.63949	-13.9684	5.20416	-12.7553	4.13423	-11.5396	4.07708	-11.1426	3.85235	-11.9425	3.77464	-12.8	4.36141	-6.77921	2.86497	-10.8392	3.0471	-6.57619	2.81307	-5.28133	3.53281	-8.75859	3.2769	-6.43328	5.00346	-8.11492	1.79919	-4.79321	5.42069	-10.6786	3.96043	-19.5672	2.176	-11.344	5.20043	-13.5622	4.88894
curveLM.48	2.94103	-9.5156	5.22516	-9.27691	4.03219	-11.6972	4.00259	-12.5743	2.92131	-12.0677	3.76966	-11.6927	3.52171	-13.7113	4.25459	-12.2865	3.29676	-11.1659	2.95127	-10.6592	2.72182	-11.4429	2.58865	-12.2872	3.83375	-6.46277	1.89893	-10.3398	2.46925	-6.34654	2.33232	-5.11546	2.63658	-8.42751	2.7104	-6.1829	4.41303	-7.84015	1.28945	-4.59254	4.25408	-10.1907	2.86881	-18.9456	1.2572	-10.9639	4.24858	-13.26	3.98564
curveLM.49	2.13683	-8.9877	4.45631	-8.9171	3.20912	-11.3861	2.99421	-12.1029	2.00204	-11.5908	2.95887	-10.9575	2.53003	-13.2474	3.33099	-11.8065	2.52837	-10.6466	1.94366	-9.98698	1.64571	-10.8478	1.48174	-11.5742	3.34194	-6.07882	1.08467	-9.5693	1.94402	-6.03633	1.9042	-4.8406	1.76015	-8.05571	2.19426	-5.82575	3.86355	-7.5069	0.868707	-4.22568	3.1615	-9.46012	1.85692	-18.208	0.485335	-10.317	3.35674	-12.8348	3.13137
curveLM.50	4.64635	-6.39203	7.19594	-6.12543	5.71994	-8.30798	6.35681	-9.56726	5.12769	-8.62125	6.28424	-9.06881	5.38809	-10.0275	6.551	-9.19455	5.64835	-8.04791	5.53405	-7.37914	5.32747	-7.90471	5.16261	-8.51527	5.36805	-4.57944	4.34091	-7.39649	3.73347	-4.57707	3.41685	-3.45002	4.4374	-5.68146	4.12335	-4.32306	5.73634	-6.18796	2.50841	-3.13105	6.62768	-6.82677	5.52737	-15.8875	3.61484	-7.44489	6.01236	-10.3368	5.71938
curveLM.51	4.77865	-6.78145	7.36095	-6.48722	5.9562	-8.66546	6.58267	-9.94807	5.28968	-9.0189	6.43501	-9.43857	5.51713	-10.4329	6.73161	-9.56889	5.73554	-8.45084	5.71418	-7.80552	5.56937	-8.31282	5.39823	-8.92926	5.5142	-4.90545	4.58397	-7.72905	3.90668	-4.84096	3.58613	-3.69076	4.74048	-6.04951	4.3122	-4.60566	5.91585	-6.47679	2.64028	-3.34781	6.90198	-7.29112	5.8388	-16.3251	3.77158	-7.81052	6.25767	-10.7061	5.91313
curveLM.52	4.70302	-7.1965	7.19619	-6.84493	5.90048	-9.07146	6.45734	-10.3727	5.17969	-9.43078	6.3005	-9.82752	5.3604	-10.8231	6.60075	-9.96671	5.57851	-8.80081	5.53405	-8.21372	5.43646	-8.77278	5.26651	-9.3793	5.4378	-5.258	4.45793	-8.1221	3.8358	-5.15665	3.52806	-3.98258	4.64516	-6.49874	4.23334	-4.93708	5.85465	-6.82122	2.56392	-3.60533	6.76958	-7.80957	5.76566	-16.8588	3.68157	-8.20037	6.1814	-11.1472	5.83934
curveLM.53	4.4408	-7.50268	6.88637	-7.10769	5.59374	-9.36151	6.09866	-10.6256	4.88049	-9.70709	5.96286	-10.0419	5.03065	-11.0756	6.27031	-10.218	5.27379	-9.04948	5.17392	-8.43462	5.05131	-9.05565	4.87585	-9.65277	5.18776	-5.48274	4.13362	-8.39736	3.59306	-5.37576	3.31062	-4.17995	4.30405	-6.79813	3.97435	-5.15989	5.56199	-7.02558	2.34787	-3.76707	6.32763	-8.09953	5.36035	-17.1889	3.37276	-8.4612	5.86861	-11.4523	5.56053
curveLM.54	4.02876	-7.51385	6.49763	-7.13869	5.16705	-9.38628	5.65469	-10.5957	4.45037	-9.70709	5.555	-9.9779	4.6078	-11.0779	5.84901	-10.1867	4.86303	-9.04168	4.71638	-8.38091	4.55847	-9.0203	4.39179	-9.6201	4.83509	-5.49123	3.71085	-8.41576	3.2663	-5.39763	3.01541	-4.18314	3.83761	-6.79719	3.61806	-5.17619	5.2115	-7.00111	2.07974	-3.75258	5.78279	-8.03058	4.80099	-17.2339	2.97048	-8.47025	5.40939	-11.4929	5.18075
curveLM.55	3.75246	-7.20615	6.20977	-6.87573	4.83554	-9.12099	5.32587	-10.2862	4.13425	-9.43639	5.28506	-9.67059	4.33847	-10.7747	5.52728	-9.91444	4.60213	-8.74568	4.39375	-8.06449	4.18593	-8.71737	4.01328	-9.32655	4.57944	-5.24342	3.38205	-8.15134	3.01054	-5.18931	2.79658	-3.98625	3.4598	-6.5248	3.35808	-4.95577	4.94892	-6.76666	1.88346	-3.5784	5.3484	-7.72797	4.39068	-16.895	2.68396	-8.21319	5.04515	-11.2364	4.8974
curveLM.56	3.72998	-6.78836	6.20523	-6.47833	4.77982	-8.71499	5.27609	-9.84576	4.11628	-9.02174	5.27011	-9.26823	4.35269	-10.3492	5.50677	-9.51081	4.64572	-8.34382	4.3788	-7.61147	4.11374	-8.24429	3.97352	-8.85084	4.54349	-4.8842	3.29218	-7.75101	2.95612	-4.86606	2.73355	-3.70507	3.34592	-6.06907	3.2932	-4.61425	4.90812	-6.43249	1.83759	-3.32209	5.26695	-7.17223	4.26118	-16.3662	2.65472	-7.8127	4.9909	-10.8045	4.8359
curveLM.57	3.90104	-6.42235	6.44426	-6.14046	4.96899	-8.34888	5.53119	-9.49893	4.35482	-8.66065	5.53647	-8.95944	4.63571	-10.0312	5.73964	-9.16544	4.93885	-8.03928	4.70708	-7.28648	4.42264	-7.89205	4.29106	-8.50523	4.74815	-4.59948	3.56887	-7.43049	3.13197	-4.59044	2.88333	-3.45626	3.58733	-5.65785	3.50405	-4.3336	5.09936	-6.16524	2.01477	-3.1305	5.60339	-6.72396	4.54234	-15.8897	2.8785	-7.47141	5.19239	-10.4171	5.04229
curveLM.58	2.60597	-8.10327	5.14196	-7.91781	3.93457	-10.4356	3.85305	-11.2117	2.83647	-10.5373	3.77508	-10.2848	3.23555	-12.1069	4.14753	-10.822	3.36543	-9.82958	2.94443	-9.03709	2.69261	-9.88848	2.42663	-10.4848	3.80231	-5.53701	1.90284	-8.85239	2.32117	-5.55466	2.24589	-4.35132	2.42793	-7.28284	2.6619	-5.37227	4.24614	-7.10615	1.23918	-3.83073	3.97536	-8.70586	2.74614	-17.5477	1.50944	-9.22802	4.00869	-12.144	3.70059
curveLM.59	3.14945	-8.62512	5.72665	-8.31513	4.67576	-10.7113	4.58745	-11.7363	3.47633	-10.9843	4.34057	-10.9874	3.96741	-12.4951	4.83766	-11.3179	3.96941	-10.2754	3.64288	-9.63655	3.5327	-10.4109	3.25488	-11.1039	4.14088	-5.91154	2.50855	-9.39814	2.67177	-5.8356	2.55969	-4.54818	3.08973	-7.6901	3.06292	-5.70807	4.63237	-7.41725	1.55378	-4.10984	4.85286	-9.33934	3.5518	-18.2609	2.11405	-9.64822	4.57315	-12.5477	4.21094
curveLM.60	3.74183	-9.06051	6.36457	-8.59273	5.39757	-10.9899	5.37157	-12.1409	4.14562	-11.3955	5.03962	-11.5543	4.72901	-12.8292	5.62831	-11.6241	4.62892	-10.6136	4.43648	-10.0326	4.39036	-10.8015	4.16304	-11.5597	4.53416	-6.22392	3.17771	-9.82501	3.05695	-6.06917	2.91158	-4.7063	3.82623	-7.93965	3.50045	-5.94997	5.06915	-7.62941	1.9028	-4.32306	5.80095	-9.82803	4.4258	-18.8219	2.66661	-10.1279	5.20377	-12.8027	4.78643
[truncated: 89 more columns]

## Sheet: GeophagusLM
	X20180831_150452_HDR.1	X20180831_150452_HDR.2	X20180831_150606_HDR.1	X20180831_150606_HDR.2	X20180831_150712_HDR.1	X20180831_150712_HDR.2	X20180831_150757_HDR.1	X20180831_150757_HDR.2	X20180831_150841_HDR.1	X20180831_150841_HDR.2	X20180831_150949_HDR.1	X20180831_150949_HDR.2	X20180831_151030_HDR.1	X20180831_151030_HDR.2	X20180831_151132_HDR.1	X20180831_151132_HDR.2	X20180831_151727_HDR.1	X20180831_151727_HDR.2	X20180831_151805_HDR.1	X20180831_151805_HDR.2	X20180831_151900_HDR.1	X20180831_151900_HDR.2	X20180831_151950_HDR.1	X20180831_151950_HDR.2	X20180831_152018_HDR.1	X20180831_152018_HDR.2	X20180831_152050_HDR.1	X20180831_152050_HDR.2	X20180831_152147_HDR.1	X20180831_152147_HDR.2	Geophagus_MZUSP_40927_1.1	Geophagus_MZUSP_40927_1.2	Geophagus_MZUSP_44835_1.1	Geophagus_MZUSP_44835_1.2	Geophagus_MZUSP_44835_2.1	Geophagus_MZUSP_44835_2.2	Geophagus_MZUSP_44835_3.1	Geophagus_MZUSP_44835_3.2	Geophagus_MZUSP_44954_1.1	Geophagus_MZUSP_44954_1.2	Geophagus_MZUSP_44954_2.1	Geophagus_MZUSP_44954_2.2	Geophagus_MZUSP_44956_1.1	Geophagus_MZUSP_44956_1.2	Geophagus_MZUSP_44958_1.1	Geophagus_MZUSP_44958_1.2	Geophagus_MZUSP_44958_4.1	Geophagus_MZUSP_44958_4.2	Geophagus_MZUSP_44958_5.1
LM1MaxGAnt	5.17378	-4.96023	4.42547	-4.78882	4.62136	-5.19417	2.8681	-5.55525	4.41525	-6.106	4.36848	-5.32696	3.92363	-5.30452	2.82927	-5.48293	4.80478	-4.12749	5.18341	-4.39173	3.78942	-4.16292	4.72718	-4.59495	3.89121	-4.6431	2.87402	-4.01575	4.40492	-4.04129	2.36431	-5.83013	0.756361	-5.31658	0.385359	-5.41932	0.710678	-5.08166	0.725772	-5.89327	1.69027	-5.62496	2.2623	-4.78695	2.45312	-5.56765	1.8738	-4.66347	2.21913
LM2SDorPos	8.64886	-1.9608	8.07764	-1.74224	8.17476	-1.53398	6.46907	-1.88191	7.41028	-2.36704	8.12869	-1.42851	8.03773	-1.72373	7.06341	-1.13171	7.55378	-2.25498	8.50845	-1.62502	6.74626	-1.43173	7.67753	-1.95037	6.85225	-1.97661	6.23622	-0.866142	7.85944	-1.28925	6.35335	-2.21875	3.79441	-2.13357	3.79457	-1.88513	3.82068	-2.38046	3.57403	-2.9418	4.42071	-2.74592	4.90731	-2.16354	5.01803	-2.94995	4.61543	-2.22814	5.07487
LM3SDorAnt	8.7168	-1.90255	8.14286	-1.71429	8.24272	-1.52427	6.5324	-1.84572	7.5552	-2.28975	8.1932	-1.41008	8.10439	-1.69516	7.17073	-1.12195	7.59363	-2.23108	8.56679	-1.62502	6.82408	-1.40839	7.74364	-1.91732	6.89876	-1.96111	6.29134	-0.84252	7.90902	-1.28925	6.41236	-2.19122	3.90786	-2.10205	3.88136	-1.83306	3.86785	-2.3553	3.62886	-2.91277	4.45786	-2.72425	4.96287	-2.13268	5.05529	-2.92822	4.66047	-2.20111	5.12892
LM4SDorPos	15.7058	-4.28075	14.7112	-4.3323	15.6893	-3.81553	13.7886	-4.08954	15.0235	-4.48288	15.345	-4.27632	15.1707	-4.65693	15.2878	-3.8439	12.3267	-3.94422	13.1502	-3.33338	12.1308	-2.98018	12.7849	-3.42968	11.2938	-3.25559	12.2283	-3.20472	13.1982	-3.22311	13.4738	-5.27151	10.047	-4.15998	11.3594	-3.67653	9.77654	-4.49677	9.3544	-4.90622	9.78563	-4.26593	9.71895	-3.85795	10.0671	-4.49635	9.51913	-3.57043	9.81342
LM5CPToPos	17.1133	-4.38752	16.295	-4.19255	17.3301	-3.68932	15.3991	-3.99906	16.5596	-4.41525	16.7735	-4.23945	16.5421	-4.69503	16.9854	-3.92195	13.4104	-3.91235	14.2835	-3.29171	13.5781	-2.99575	14.0906	-3.39663	12.534	-3.31761	13.5512	-3.13386	14.5205	-3.08262	15.1379	-5.48787	11.4526	-4.11901	13.1473	-3.64876	11.1161	-4.34583	10.8608	-4.88042	11.2066	-4.04303	10.9874	-4.03079	11.3185	-4.45288	10.7713	-3.48635	11.0596
LM6CPBoPos	17.2006	-6.11535	16.3509	-5.96273	17.4369	-5.65049	15.4624	-5.81764	16.5403	-6.29922	16.9394	-6.07347	16.7992	-6.48542	16.9366	-6.05854	13.498	-5.0996	14.5169	-4.5334	13.7415	-4.32632	14.3799	-4.6528	12.6968	-4.48032	13.7087	-4.65354	14.785	-4.46277	15.0867	-7.5532	11.6543	-5.66325	13.2272	-5.47834	11.484	-5.84894	11.0092	-6.25132	11.4914	-5.41135	10.9874	-5.31163	11.5079	-5.70739	10.9905	-4.72353	11.1587
LM7AnaPos	15.4825	-6.21242	14.3199	-6.2236	15.5825	-5.85437	13.4358	-6.31526	14.6467	-6.72432	15.1606	-6.3131	14.9612	-6.66636	15.2878	-6.21463	12.0637	-5.33068	13.1835	-4.86673	12.1853	-4.5442	12.8675	-4.97511	11.3248	-4.79037	12.1732	-4.91339	13.1652	-4.83467	13.0804	-7.58468	9.77281	-6.12652	11.2483	-5.73872	9.46837	-6.3395	9.00603	-6.59969	9.63703	-5.885	9.36711	-5.36718	9.69138	-5.93096	9.24887	-5.02983	9.4831
LM8AnaAnt	13.2499	-7.0278	12.6335	-7.03416	13.4175	-6.61165	11.59	-7.19288	12.869	-7.53588	13.2345	-7.29001	12.8185	-7.46633	12.5659	-7.38537	10.6454	-5.79283	11.8168	-5.48341	10.6524	-5.30675	11.2808	-5.67757	10.1078	-5.44149	10.5354	-5.53543	11.5206	-5.47929	10.9797	-8.49735	8.18445	-6.97743	8.83895	-6.8323	7.79859	-7.14137	7.44804	-7.22224	8.29039	-6.55987	8.11404	-5.8826	8.27851	-6.45574	7.98766	-5.64241	8.05673
LM9BrePost	9.53218	-6.85308	8.74845	-6.81056	9.33981	-6.65049	7.31954	-7.02097	8.89814	-7.59385	8.43282	-7.11491	8.46628	-7.25681	7.90244	-7.31707	7.91235	-5.6494	8.70012	-5.51674	7.19757	-5.44681	7.99157	-5.84286	7.36384	-5.61978	6.90551	-5.37795	8.32224	-5.40491	7.02605	-8.30852	4.48774	-7.0184	4.78053	-7.04061	4.16344	-6.93383	4.1998	-7.29643	5.19155	-6.71156	5.49064	-5.91347	5.63907	-6.56132	5.24003	-5.81358	5.66043
LM10BreAnt	7.56168	-6.51334	7.14596	-6.48447	7.41748	-6.4466	5.64573	-6.96669	7.01417	-7.3813	7.08726	-6.86607	6.69493	-6.96159	5.90244	-6.97561	6.57371	-5.30677	7.3751	-5.40841	5.92146	-5.29119	6.90069	-5.71889	5.87557	-5.51901	5.40945	-5.22047	6.88424	-5.29748	5.13775	-7.91906	2.89938	-6.6087	2.76347	-6.73162	2.68234	-6.48729	3.14501	-7.05451	4.02136	-6.57225	4.23449	-5.72829	4.44046	-6.42159	4.05689	-5.66043	4.50432
LM11OpeTop	8.59061	-3.70804	7.95652	-3.82919	8.24272	-3.39806	6.14335	-4.01715	7.41994	-4.50221	7.66788	-3.76021	7.62823	-3.77126	6.97561	-3.54146	7.45817	-3.2988	7.89178	-3.09171	6.40389	-2.8479	7.29737	-3.471	6.38717	-3.46488	5.95276	-2.67717	7.5206	-2.89254	6.19992	-4.62634	3.77865	-4.13792	3.68347	-3.90566	3.44333	-3.99363	3.39662	-4.70623	4.32784	-4.39595	4.83633	-3.58635	5.02734	-4.30693	4.60942	-3.50737	4.86767
LM12OpeBot	7.93054	-6.27066	7.20186	-6.35404	7.91262	-6.28155	5.48287	-6.83097	7.20739	-7.24604	7.32688	-6.71861	6.87588	-6.81874	6.29268	-6.82927	6.82869	-5.20319	7.69177	-5.27507	6.0304	-5.18225	6.90895	-5.51229	6.02285	-5.35623	5.53543	-5.06299	7.08258	-5.14872	5.28724	-7.67122	3.19877	-6.48579	3.18008	-6.59623	2.95592	-6.40553	3.03857	-6.99967	4.07709	-6.52272	4.55238	-5.69742	4.67956	-6.33153	4.2731	-5.49828	4.36319
LM13PreOpe	8.05673	-4.23221	7.26708	-4.23913	7.67961	-4.16505	5.52811	-4.45144	6.82094	-5.1785	7.18863	-4.47907	7.01873	-4.30457	6.35122	-4.01951	6.94821	-3.69721	7.44177	-3.45005	5.92924	-3.36146	6.84284	-3.88422	6.03835	-3.98423	5.38583	-3.35433	7.05779	-3.39667	5.55082	-5.09841	3.23029	-4.62641	3.13494	-4.42989	3.07541	-4.60054	2.93212	-5.19976	3.9192	-4.87888	4.50917	-4.12338	4.66714	-4.7634	4.25508	-3.94579	4.45928
LM14ManPos	6.42597	-6.09594	5.61801	-6.01863	5.98058	-6.20388	4.0262	-6.63192	5.69056	-7.03349	5.53894	-6.35918	5.23786	-6.50447	4.52683	-6.5561	5.72908	-4.98805	6.32509	-5.23341	4.80876	-5.03441	5.75195	-5.48749	4.79813	-5.30972	4.26772	-4.92126	5.60326	-4.99996	3.86315	-7.35257	1.82157	-6.21791	1.50325	-6.32544	1.70751	-6.05334	1.75153	-6.68033	2.63757	-6.29364	3.29006	-5.50298	3.37537	-6.20422	2.92481	-5.44422	3.20107
LM15ManAnt	5.0573	-5.36792	4.36957	-5.23602	4.53398	-5.49515	2.74144	-6.01668	4.42491	-6.4055	4.31318	-5.67718	3.7903	-5.7045	2.77073	-5.85366	4.78884	-4.23904	5.20007	-4.56673	3.82833	-4.31076	4.75197	-4.81808	3.93772	-4.80588	2.92126	-4.25197	4.41319	-4.21484	2.58855	-6.65233	0.702785	-5.64749	0.395774	-5.57902	0.698099	-5.35838	0.777383	-6.09971	1.69337	-5.84785	2.27773	-4.97521	2.41275	-5.83781	1.82875	-5.08388	2.26117
LM16Eye	7.27047	-2.98973	6.59627	-2.91615	6.90291	-2.85437	4.84049	-3.30239	6.09633	-3.87422	6.36839	-3.10586	6.25686	-3.01891	5.46341	-2.77073	6.39841	-2.91633	6.83343	-2.76671	5.30675	-2.5211	6.25607	-3.13217	5.36398	-3.15483	4.62205	-2.16535	6.38011	-2.38014	4.88991	-3.78447	2.58738	-3.60847	2.38506	-3.38491	2.52196	-3.57855	2.24506	-4.1998	3.23195	-3.90682	3.82709	-3.2808	3.96226	-3.99331	3.58844	-3.08996	3.83768
LM17EyeCen	7.28018	-3.50419	6.61491	-3.40994	6.91262	-3.41748	4.79525	-3.88144	6.05769	-4.42491	6.35918	-3.68648	6.24734	-3.56174	5.46341	-3.3561	6.36653	-3.28287	6.79176	-3.16671	5.26006	-2.92572	6.22301	-3.4958	5.35623	-3.56565	4.69291	-2.61417	6.38838	-2.82642	4.85451	-4.25654	2.58108	-4.00556	2.33645	-3.83276	2.48108	-3.9842	2.2257	-4.69655	3.20718	-4.38047	3.80857	-3.7345	3.94052	-4.43114	3.59145	-3.54941	3.81966
LM18PrMAnt	5.09613	-5.13495	4.32298	-4.99379	4.54369	-5.38835	2.72334	-5.87192	4.37661	-6.33787	4.33161	-5.50207	3.8284	-5.40928	2.77073	-5.73659	4.78884	-4.19124	5.19174	-4.4834	3.78942	-4.24851	4.72718	-4.73544	3.89896	-4.72836	2.85827	-4.14961	4.40492	-4.12393	2.35251	-5.92454	0.699633	-5.46786	0.399245	-5.52694	0.688666	-5.2326	0.754803	-6.0223	1.68099	-5.75498	2.25922	-4.90731	2.38481	-5.76949	1.86479	-4.78359	2.21613
LM19PrMPos	5.84356	-5.39704	5.05901	-5.18012	5.40777	-5.47573	3.2662	-5.88097	4.96595	-6.42482	4.73713	-5.55737	4.44742	-5.60927	3.50244	-5.62927	5.10757	-4.22311	5.65008	-4.5334	4.10845	-4.27186	5.14039	-4.81808	4.26328	-4.77487	3.41732	-4.22835	5.00822	-4.21484	2.95047	-6.24319	1.32363	-5.50567	0.947774	-5.57902	1.18866	-5.31122	1.0935	-6.09649	2.1082	-5.74569	2.77155	-4.92275	2.88785	-5.79744	2.40531	-4.75056	2.6065
LM20MaxGPos	5.95033	-5.51352	5.36646	-5.39441	5.50485	-5.64078	3.59191	-6.11621	5.08189	-6.51177	5.13342	-5.82464	4.76169	-5.87592	3.7561	-5.78537	5.17131	-4.24701	5.75008	-4.59173	4.17848	-4.31854	5.30568	-4.94205	4.39505	-4.84463	3.5748	-4.32283	5.30574	-4.39666	3.50516	-6.49103	1.70181	-5.71052	1.35396	-5.84634	1.58487	-5.5848	1.66766	-6.40938	2.45182	-5.97477	3.23142	-5.16348	3.41263	-5.86886	2.87075	-5.0028	2.93982
LM21PecTop	9.37687	-5.00876	8.49689	-5.07764	9	-4.90291	6.74954	-5.32002	8.38608	-5.94175	8.41439	-5.30853	8.27582	-5.38071	7.8439	-5.2878	7.80876	-4.22311	8.49179	-4.09172	7.03417	-3.85945	7.97505	-4.41313	7.06154	-4.41055	6.53543	-3.77953	8.04952	-3.9917	6.75068	-6.22746	4.22616	-5.35755	4.3431	-5.24574	3.9842	-5.33008	4.00626	-5.87714	4.8665	-5.39278	5.35792	-4.64806	5.53039	-5.25713	5.09289	-4.52234	5.4172
LM22PecBot	9.58072	-5.9018	8.64596	-6.04658	9.30097	-5.8835	7.17478	-6.27907	8.57931	-6.84992	8.62636	-6.43291	8.54247	-6.39971	8.03902	-6.39024	7.86454	-4.91633	8.64179	-4.82507	7.19757	-4.65313	8.08248	-5.14866	7.13905	-5.11593	6.73228	-4.66142	8.2396	-4.77682	6.99852	-7.19521	4.47828	-6.16119	4.60347	-6.08936	4.25463	-6.12252	4.18368	-6.62227	5.11725	-6.0986	5.5431	-5.29002	5.66702	-5.9558	5.27006	-5.19799	5.6304
curveLM.23	5.73861	-4.19156	4.98588	-4.01412	5.14524	-4.29126	3.38564	-4.64866	4.78375	-5.20613	4.85464	-4.36156	4.55217	-4.38404	3.37561	-4.38535	5.28035	-3.61208	5.65841	-3.67572	4.22899	-3.50549	5.17894	-3.94484	4.33093	-3.96309	3.3891	-3.24869	4.94071	-3.28236	2.88359	-4.90538	1.16515	-4.54852	0.822288	-4.54149	1.19781	-4.39013	1.04834	-5.12555	1.98789	-4.88155	2.57779	-4.11344	2.74966	-4.88607	2.25554	-4.02649	2.59749
curveLM.24	6.38511	-3.49652	5.68044	-3.32609	5.74487	-3.42018	3.98151	-3.79042	5.23422	-4.34022	5.49808	-3.50216	5.28775	-3.50233	4.12371	-3.38848	5.79382	-3.15439	6.22145	-2.96201	4.75391	-2.85606	5.71936	-3.32178	4.81997	-3.30351	3.97848	-2.49396	5.53376	-2.61493	3.6287	-4.11334	1.73038	-3.84168	1.42	-3.74249	1.78613	-3.76263	1.54783	-4.43899	2.51161	-4.26187	3.03492	-3.51126	3.21944	-4.28897	2.7641	-3.45787	3.13801
curveLM.25	7.09782	-2.89266	6.42867	-2.70176	6.45991	-2.60805	4.69299	-3.00656	5.87597	-3.55354	6.28955	-2.70035	6.15667	-2.77625	4.99451	-2.4878	6.3506	-2.77531	6.89878	-2.33469	5.3686	-2.28028	6.35654	-2.79204	5.43171	-2.75378	4.66408	-1.82677	6.25721	-2.04024	4.47164	-3.36874	2.35896	-3.17193	2.16243	-3.02776	2.40775	-3.23365	2.14652	-3.85965	3.07103	-3.67149	3.61995	-2.96908	3.79028	-3.78215	3.34349	-2.96256	3.73974
curveLM.26	7.85313	-2.37795	7.21542	-2.15725	7.31068	-2.02276	5.52163	-2.31363	6.55553	-2.83079	7.16533	-1.95871	7.0702	-2.17133	5.99535	-1.72172	6.93239	-2.48594	7.65075	-1.89938	6.02069	-1.78381	6.98669	-2.32717	6.13137	-2.31767	5.4096	-1.25969	7.03086	-1.58676	5.37857	-2.7341	3.04445	-2.59053	2.95183	-2.43625	3.09898	-2.7814	2.83299	-3.32801	3.7056	-3.13762	4.23299	-2.50762	4.37204	-3.28853	3.9677	-2.55845	4.38155
curveLM.27	10.6796	-1.86373	9.99786	-1.88199	10.3295	-1.52369	8.5363	-1.86381	9.63414	-2.24144	10.2437	-1.5897	10.1014	-1.93991	9.41868	-1.33659	8.90957	-2.31873	9.82031	-1.8452	8.29186	-1.41617	9.12574	-1.95037	8.09515	-2.09288	7.9894	-0.968504	9.32838	-1.57638	8.43836	-2.39185	5.63523	-2.17172	5.91274	-1.82264	5.51842	-2.4402	5.22165	-3.05147	5.91571	-2.8014	6.31126	-2.20058	6.44933	-3.02137	5.98356	-2.31222	6.42893
curveLM.28	12.4979	-2.39302	11.6447	-2.54223	12.2644	-1.97087	10.4358	-2.30201	11.5777	-2.72451	12.0898	-2.16396	11.9091	-2.62381	11.4902	-1.92195	10.0993	-2.75697	10.9784	-2.22503	9.63183	-1.82857	10.4151	-2.28306	9.21237	-2.37193	9.53068	-1.51181	10.6958	-1.94213	10.2785	-2.99673	7.22324	-2.59323	7.84768	-2.20965	7.04869	-2.90098	6.69731	-3.49984	7.2887	-3.13731	7.53383	-2.60489	7.71766	-3.37847	7.2229	-2.6315	7.61981
curveLM.29	14.1667	-3.24211	13.2108	-3.34472	14.0296	-2.78641	12.151	-3.12142	13.368	-3.523	13.7967	-3.08743	13.6027	-3.48886	13.4476	-2.74146	11.2228	-3.2988	12.0701	-2.74171	10.9396	-2.31879	11.6344	-2.78507	10.2514	-2.81781	10.9575	-2.2646	11.9805	-2.49585	11.9427	-4.00399	8.6937	-3.27942	9.67262	-2.82296	8.45988	-3.62257	8.06926	-4.12561	8.56485	-3.64572	8.69049	-3.12031	8.93561	-3.86599	8.3946	-3.04192	8.76204
curveLM.30	16.3789	-4.48459	15.532	-4.43478	16.5318	-3.91262	14.6152	-4.18906	15.7999	-4.68577	16.075	-4.40534	15.843	-4.83788	16.1233	-4.09756	12.8695	-4.03187	13.7279	-3.41671	12.8522	-3.08134	13.4446	-3.4958	11.8988	-3.41837	12.9021	-3.35433	13.8913	-3.2727	14.2641	-5.59803	10.7536	-4.3081	12.2611	-3.81887	10.4737	-4.5628	10.112	-4.99009	10.5362	-4.2955	10.3238	-4.04918	10.7023	-4.55846	10.1649	-3.66051	10.4654
curveLM.31	16.3158	-6.10565	15.3145	-6.0559	16.4767	-5.6699	14.4138	-6.00677	15.5513	-6.44414	16.032	-6.15642	15.8557	-6.52351	16.083	-6.0438	12.759	-5.17928	13.8295	-4.65007	12.9505	-4.38857	13.6151	-4.79329	11.9925	-4.59659	12.9357	-4.76513	13.9855	-4.64459	14.0759	-7.44699	10.6928	-5.86179	12.2009	-5.49917	10.4645	-6.06592	9.9988	-6.3997	10.5424	-5.60329	10.1727	-5.27768	10.5745	-5.76328	10.1089	-4.85266	10.3098
curveLM.32	8.50589	-6.77542	7.89992	-6.73532	8.33593	-6.66019	6.46609	-7.1205	7.91447	-7.60351	7.72489	-7.11491	7.54708	-7.19015	6.86809	-7.23902	7.19655	-5.57902	8.01131	-5.51674	6.53334	-5.43125	7.43073	-5.82633	6.60432	-5.65078	6.12908	-5.3937	7.58542	-5.40491	6.03642	-8.21804	3.6706	-6.87343	3.74832	-6.94575	3.38886	-6.78603	3.66434	-7.18353	4.59503	-6.66512	4.83941	-5.88402	5.0171	-6.53958	4.64038	-5.75652	5.06215
curveLM.33	8.9983	-4.36222	8.17081	-4.54329	8.63455	-4.10057	6.42796	-4.78129	7.67114	-5.18016	8.01167	-4.50952	7.97513	-4.58481	7.4497	-4.38628	7.69721	-3.8317	8.22512	-3.60913	6.64511	-3.45456	7.60315	-3.94883	6.68172	-3.94326	6.32283	-3.26334	7.80837	-3.47783	6.63659	-5.43301	4.04338	-4.76175	4.01676	-4.59688	3.84944	-4.59785	3.71273	-5.29444	4.62813	-4.9272	5.17774	-4.11603	5.31649	-4.81034	4.90506	-4.0132	5.15294
curveLM.34	8.90595	-5.15936	8.13354	-5.32299	8.72943	-4.90163	6.39668	-5.59913	7.78708	-5.9118	8.12869	-5.35369	7.91393	-5.46811	7.40488	-5.38473	7.56972	-4.36767	8.24351	-4.23167	6.65895	-4.1024	7.58662	-4.57434	6.75148	-4.52084	6.26175	-3.95872	7.82638	-4.15433	6.45169	-6.3605	3.98035	-5.43888	4.03064	-5.38152	3.78609	-5.31137	3.74821	-5.97281	4.65599	-5.53828	5.2499	-4.74177	5.33166	-5.40653	4.94635	-4.60881	5.09589
curveLM.35	8.59214	-5.88086	7.81677	-5.97507	8.46853	-5.68681	6.11678	-6.35992	7.60371	-6.63717	7.86375	-6.13566	7.5714	-6.29463	7.02439	-6.25689	7.31559	-4.87564	8.04514	-4.81673	6.45872	-4.73059	7.36349	-5.13481	6.49568	-5.03797	5.98386	-4.58307	7.57897	-4.7515	6.0819	-7.21101	3.73378	-6.0761	3.76575	-6.11124	3.52379	-5.99174	3.55697	-6.61352	4.49666	-6.12792	5.05008	-5.33553	5.12676	-5.96196	4.73554	-5.14876	4.86883
curveLM.36	7.90142	-4.98224	7.14596	-5.03581	7.5573	-4.9961	5.32339	-5.19902	6.75331	-5.92953	6.99409	-5.2911	6.7235	-5.11501	6.21463	-4.97446	6.81251	-4.23929	7.3751	-4.12413	5.83497	-4.0082	6.76846	-4.49073	5.99184	-4.61505	5.25984	-3.97576	7.05779	-4.11563	5.39739	-5.93792	3.08513	-5.28526	2.98913	-5.22608	2.92447	-5.21417	2.82245	-5.86213	3.83252	-5.50691	4.45671	-4.74252	4.5746	-5.3683	4.13797	-4.53453	4.35117
curveLM.37	7.67816	-5.69276	7.00621	-5.83023	7.4241	-5.82833	5.11978	-5.93645	6.63737	-6.66055	6.87528	-6.1345	6.51168	-5.95442	5.98049	-5.88899	6.66135	-4.77963	7.31677	-4.80167	5.75806	-4.65758	6.68581	-5.09865	5.92208	-5.23624	5.20472	-4.61732	6.92556	-4.79836	5.2125	-6.75978	2.95926	-5.95211	2.85374	-6.03066	2.7641	-5.83126	2.75567	-6.54259	3.74275	-6.13909	4.39498	-5.35241	4.4653	-5.97171	4.01185	-5.11779	4.25208
curveLM.38	7.19209	-6.13477	6.40312	-6.1677	6.84552	-6.25243	4.84642	-6.60789	6.38174	-7.23194	6.36283	-6.52507	6.08843	-6.5997	5.50198	-6.60488	6.29243	-5.08367	6.99774	-5.25841	5.44031	-5.11222	6.37699	-5.52881	5.38964	-5.41824	4.88453	-5.04724	6.3168	-5.05781	4.72344	-7.36044	2.49932	-6.32191	2.30519	-6.45042	2.34357	-6.17683	2.38585	-6.85774	3.2564	-6.41127	3.90281	-5.57088	4.00605	-6.24769	3.53397	-5.37215	3.81953
curveLM.39	5.94063	-5.94304	5.16167	-5.84161	5.46958	-6.00971	3.56215	-6.49621	5.24268	-6.85958	5.09814	-6.17485	4.68405	-6.34257	3.90885	-6.3869	5.36464	-4.81275	5.93998	-5.03164	4.44493	-4.84955	5.39934	-5.28364	4.49311	-5.16748	3.77497	-4.7671	5.19085	-4.75283	3.40466	-7.18735	1.43769	-6.05719	1.0973	-6.1278	1.34794	-5.85523	1.42147	-6.4997	2.30525	-6.1729	2.92387	-5.37027	3.03393	-6.11417	2.53566	-5.36315	2.85469
curveLM.40	5.50183	-5.65714	4.75934	-5.56058	4.98604	-5.7767	3.12878	-6.28641	4.81413	-6.66636	4.68565	-5.93523	4.16573	-6.1085	3.29283	-6.18537	5.04382	-4.56115	5.54309	-4.83475	4.1149	-4.60511	5.04331	-5.07636	4.20038	-5.00653	3.31838	-4.55905	4.7478	-4.53292	2.98716	-6.95653	1.03926	-5.88701	0.705423	-5.90603	1.00269	-5.62253	1.09313	-6.30579	1.98103	-6.04574	2.57934	-5.20274	2.70824	-5.99928	2.15699	-5.26105	2.54664
curveLM.41	7.75989	-3.10058	7.02484	-3.05683	7.38954	-3.03032	5.29287	-3.52522	6.51067	-4.08677	6.81077	-3.30649	6.74255	-3.14522	5.97101	-2.94662	6.68694	-3.02957	7.17229	-2.89723	5.62578	-2.66552	6.57011	-3.25576	5.69739	-3.30996	5.04391	-2.24864	6.75201	-2.52887	5.30922	-3.98348	2.93405	-3.71739	2.76164	-3.54625	2.83957	-3.72064	2.63091	-4.36953	3.56917	-4.07687	4.15759	-3.46624	4.29973	-4.12683	3.93224	-3.2626	4.20259
curveLM.42	7.88201	-3.5967	7.16055	-3.49783	7.53398	-3.52764	5.34509	-4.0443	6.56974	-4.55134	6.91088	-3.80756	6.87118	-3.6331	6.0878	-3.44637	6.7251	-3.35739	7.19251	-3.25763	5.66468	-3.01604	6.58091	-3.6007	5.77208	-3.66642	5.1811	-2.64817	6.8716	-2.90518	5.38559	-4.43769	3.00496	-4.07647	2.81156	-3.94436	2.86787	-4.07302	2.68697	-4.79289	3.63089	-4.46137	4.23064	-3.83094	4.3442	-4.49321	4.01185	-3.6413	4.26201
curveLM.43	7.58122	-3.97	6.89563	-3.85592	7.20531	-3.91119	4.99147	-4.37285	6.26692	-4.9113	6.60202	-4.18415	6.52637	-3.98744	5.75052	-3.82997	6.50124	-3.58566	6.94596	-3.51672	5.43504	-3.26809	6.33983	-3.83463	5.52578	-3.92222	4.99082	-3.00918	6.62411	-3.20226	5.05876	-4.76009	2.7676	-4.34219	2.51611	-4.21811	2.62563	-4.31449	2.421	-5.11912	3.38444	-4.75425	3.9782	-4.09572	4.10551	-4.7634	3.77181	-3.93959	3.9821
curveLM.44	7.06955	-4.04099	6.43413	-3.9186	6.65748	-3.92233	4.50171	-4.38409	5.81353	-4.92731	6.07974	-4.17494	6.01406	-4.04744	5.22029	-3.9122	6.16843	-3.58675	6.57557	-3.5172	5.08131	-3.28365	5.99124	-3.84253	5.157	-3.91446	4.58932	-3.11688	6.21354	-3.23138	4.60037	-4.74986	2.40453	-4.38052	2.10233	-4.23395	2.27159	-4.32696	2.00039	-5.12928	2.99541	-4.75815	3.60212	-4.09594	3.73974	-4.79862	3.3806	-3.93613	3.60085
curveLM.45	6.70747	-3.69877	6.099	-3.61143	6.29126	-3.58118	4.2162	-3.98083	5.56496	-4.57163	5.76857	-3.77787	5.67246	-3.73921	4.85289	-3.53582	5.96813	-3.34362	6.35842	-3.2484	4.87101	-3.01226	5.8098	-3.54582	4.92215	-3.66084	4.25984	-2.86888	5.93383	-2.9469	4.31949	-4.3875	2.14932	-4.12588	1.86083	-3.93124	2.05769	-4.06708	1.76766	-4.80354	2.7614	-4.47026	3.36413	-3.81794	3.51937	-4.51925	3.13501	-3.64366	3.35122
curveLM.46	6.83174	-3.21491	6.20497	-3.17276	6.45963	-3.09377	4.38253	-3.50701	5.68499	-4.12132	5.9168	-3.30807	5.80056	-3.2657	4.99129	-3.01847	6.09434	-3.03713	6.51713	-2.91633	4.99697	-2.68303	5.96682	-3.2632	5.0438	-3.31998	4.28607	-2.43834	6.03301	-2.58271	4.45718	-3.95718	2.272	-3.78834	2.01786	-3.56891	2.20534	-3.75052	1.88056	-4.40672	2.91415	-4.11937	3.49993	-3.4604	3.64199	-4.16763	3.25212	-3.27977	3.50414
curveLM.47	5.50699	-5.04105	4.78713	-4.87267	4.97961	-5.21359	3.18167	-5.65478	4.67022	-6.21227	4.67329	-5.42902	4.26804	-5.3918	3.18276	-5.43415	4.94657	-4.12749	5.38543	-4.4084	3.94364	-4.16292	4.92544	-4.68586	4.07547	-4.68185	3.13622	-4.07874	4.75529	-4.06608	2.81307	-5.88549	1.1124	-5.36701	0.747964	-5.46793	1.0307	-5.17285	1.05174	-6.0257	1.97432	-5.67449	2.6217	-4.82398	2.80114	-5.56765	2.23754	-4.60041	2.48481
curveLM.48	5.7947	-5.25111	5.09794	-5.1352	5.29362	-5.37864	3.43701	-5.84368	4.90798	-6.33009	4.94348	-5.58862	4.55272	-5.60981	3.49249	-5.56098	5.07299	-4.16462	5.59317	-4.46816	4.07395	-4.20961	5.12475	-4.78591	4.24167	-4.75326	3.40168	-4.13386	5.06316	-4.18178	3.12697	-6.22693	1.39296	-5.55568	1.06306	-5.63529	1.30034	-5.39459	1.35222	-6.22874	2.22565	-5.80741	2.91769	-5.0195	3.12237	-5.69186	2.60603	-4.72306	2.73698
[truncated: 19 more columns]

## Sheet: SatanopercaLM
	Satanoperca_MZUSP_44194_1.1	Satanoperca_MZUSP_44194_1.2	Satanoperca_MZUSP_44217_1.1	Satanoperca_MZUSP_44217_1.2	Satanoperca_MZUSP_44217_2.1	Satanoperca_MZUSP_44217_2.2	Satanoperca_MZUSP_44217_3.1	Satanoperca_MZUSP_44217_3.2	Satanoperca_MZUSP_44217_4.1	Satanoperca_MZUSP_44217_4.2	Satanoperca_MZUSP_44217_6.1	Satanoperca_MZUSP_44217_6.2	Satanoperca_MZUSP_44233_1.1	Satanoperca_MZUSP_44233_1.2	Satanoperca_MZUSP_44233_2.1	Satanoperca_MZUSP_44233_2.2	Satanoperca_MZUSP_44233_3.1	Satanoperca_MZUSP_44233_3.2	Satanoperca_MZUSP_44233_4.1	Satanoperca_MZUSP_44233_4.2	Satanoperca_MZUSP_44234_1.1	Satanoperca_MZUSP_44234_1.2	Satanoperca_MZUSP_44235_1.1	Satanoperca_MZUSP_44235_1.2	Satanoperca_MZUSP_44235_2.1	Satanoperca_MZUSP_44235_2.2	Satanoperca_MZUSP_44236_1.1	Satanoperca_MZUSP_44236_1.2	Satanoperca_MZUSP_44236_2.1	Satanoperca_MZUSP_44236_2.2	Satanoperca_MZUSP_44237_1.1	Satanoperca_MZUSP_44237_1.2	Satanoperca_MZUSP_44237_2.1	Satanoperca_MZUSP_44237_2.2	Satanoperca_MZUSP_44237_3.1	Satanoperca_MZUSP_44237_3.2	Satanoperca_MZUSP_44237_4.1	Satanoperca_MZUSP_44237_4.2	Satanoperca_Tucur18_42.1	Satanoperca_Tucur18_42.2	Satanoperca_Tucur18_43.1	Satanoperca_Tucur18_43.2	Satanoperca_Tucur18_44.1	Satanoperca_Tucur18_44.2	Satanoperca_Tucur18_45.1	Satanoperca_Tucur18_45.2	Satanoperca_Tucur18_46.1	Satanoperca_Tucur18_46.2	Satanoperca_Tucur18_47.1
LM1MaxGAnt	2.28827	-5.84181	0.501759	-6.76403	1.33258	-5.38079	1.69093	-5.11606	2.03659	-5.48833	2.3611	-5.23279	1.05385	-8.01289	1.78876	-8.33401	3.36484	-9.26277	2.05653	-5.43814	1.81375	-5.86742	3.51494	-5.96224	2.73416	-6.33458	1.23395	-6.61882	3.06485	-5.51195	1.17448	-5.9212	0.609278	-6.66841	1.22263	-5.99618	2.02599	-5.61219	4.009	-10.7264	4.45097	-10.2473	3.25646	-10.5818	3.98742	-10.1339	4.69745	-10.1306	4.16319
LM2SDorPos	5.9394	-3.42903	5.51935	-3.13891	5.24282	-2.73582	5.46224	-2.42322	5.28231	-2.81003	5.31015	-2.94596	6.43211	-4.36984	7.26798	-4.1512	7.74575	-5.6569	5.72435	-2.75617	5.33897	-3.22861	7.30055	-2.99992	5.85069	-3.48537	5.58487	-2.98111	6.01024	-3.17406	5.74484	-2.73546	5.25175	-2.92304	5.18864	-2.38489	6.35063	-2.51072	8.55432	-6.89843	9.01573	-5.91678	7.37198	-6.38638	9.54013	-6.06547	9.21942	-6.29027	8.33309
LM3SDorAnt	5.98987	-3.41557	5.59326	-3.11169	5.27984	-2.71563	5.52881	-2.40991	5.34986	-2.79989	5.36585	-2.92739	6.51388	-4.3653	7.38091	-4.12861	7.83082	-5.64745	5.81269	-2.73497	5.40375	-3.21157	7.39829	-2.96984	5.90822	-3.46845	5.67543	-2.93206	6.05461	-3.157	5.81614	-2.71295	5.34894	-2.8894	5.26411	-2.34715	6.41122	-2.49935	8.66159	-6.82469	9.18306	-5.84316	7.44523	-6.33311	9.6076	-6.03848	9.32741	-6.23627	8.40684
LM4SDorPos	10.8457	-5.25628	13.3063	-5.63215	10.9668	-4.53615	10.991	-4.42038	10.443	-3.93471	9.98283	-4.14662	14.3723	-7.20433	15.2271	-6.54976	14.7023	-7.48583	11.7173	-4.3074	11.2984	-4.85485	13.3267	-4.86076	11.4916	-4.93705	12.6188	-5.15845	10.8532	-4.45734	12.5253	-4.82176	12.6902	-4.67238	12.2452	-4.29808	12.7051	-4.6844	16.4248	-8.8426	17.3153	-8.03183	15.6763	-7.77154	18.608	-8.6158	17.0283	-7.88308	16.5723
LM5CPToPos	11.9898	-5.18561	14.9867	-5.49602	12.2691	-4.4352	12.3924	-4.39708	11.5272	-3.86378	11.1247	-4.00427	16.2256	-6.82276	16.8984	-6.59493	16.2855	-7.37241	13.0777	-4.34627	12.369	-4.88554	14.7402	-4.84573	12.5575	-4.76109	13.9395	-4.92072	11.8123	-4.35154	14.1388	-4.43527	14.0919	-4.50417	13.6716	-4.38865	14.2198	-4.72984	18.4293	-8.71522	19.176	-7.84442	17.7141	-7.83148	20.5241	-8.53484	18.7628	-7.76834	18.3288
LM6CPBoPos	12.1716	-6.67972	15.0333	-7.75977	12.5148	-6.05717	12.419	-6.08801	11.6386	-5.38025	11.3197	-5.35038	16.7662	-9.06219	17.0655	-8.74958	16.5123	-9.25804	13.1731	-6.06711	12.5667	-6.39245	14.8191	-6.74041	12.835	-6.34812	14.3546	-7.03391	12.1126	-5.75427	14.6004	-6.30394	14.4694	-6.26846	13.9735	-6.21505	14.2047	-6.55513	18.4293	-11.1823	19.5575	-10.3945	17.6142	-10.382	20.6253	-11.409	18.6076	-10.0698	18.4092
LM7AnaPos	10.6573	-6.90518	13.1585	-8.06316	10.8861	-6.45089	10.8779	-6.20784	10.5443	-5.65045	9.99212	-5.65673	14.2769	-9.67542	15.4394	-8.93026	14.5936	-9.5794	11.5582	-6.37453	11.2643	-6.80156	13.1989	-6.93965	11.4747	-6.6662	12.4565	-7.29806	10.8567	-6	12.469	-6.94934	12.7313	-6.78429	12.3093	-6.52826	12.6823	-6.82778	16.3578	-11.256	17.3287	-10.5886	15.7961	-10.2821	18.4191	-11.436	16.954	-10.3398	16.3779
LM8AnaAnt	9.25065	-7.46715	10.9843	-9.04723	9.27421	-7.2215	9.30677	-6.91351	9.14271	-6.49143	8.69552	-6.30039	12.0375	-10.6975	13.3118	-10.1815	12.7079	-10.534	10.1625	-7.10597	9.75402	-7.57548	11.5937	-7.77422	9.95869	-7.47156	10.5056	-8.27919	9.42321	-6.66212	10.5216	-7.95122	10.825	-7.88323	10.4075	-7.41127	10.9214	-7.55865	14.2527	-12.3823	15.2203	-11.867	13.6651	-11.4942	15.8282	-12.6639	15.2195	-11.5209	14.1924
LM9BrePost	6.08746	-7.48734	6.17281	-9.25727	5.48511	-7.24169	5.77513	-6.80699	5.95779	-6.81566	5.83931	-6.43964	6.65015	-10.643	7.95006	-10.5248	8.67675	-10.7751	6.15898	-7.38159	5.84355	-7.70162	7.89451	-7.81557	6.70004	-7.55954	6.26411	-8.32824	6.50171	-6.7884	6.07129	-8.04878	5.96943	-8.4327	5.93203	-7.75466	6.79749	-7.68362	9.49959	-12.751	10.3945	-12.1749	8.83039	-12.1601	10.2013	-13.116	10.3668	-12.2026	9.63367
LM10BreAnt	4.83901	-7.13737	4.0413	-8.80996	4.10878	-6.92873	4.3638	-6.45083	4.74192	-6.64341	4.62317	-6.30039	4.9331	-10.275	6.49104	-10.4209	6.87619	-10.5907	4.9187	-7.15544	4.50369	-7.39137	6.22539	-7.45468	5.1773	-7.36327	4.88298	-8.10183	5.28328	-6.56655	4.38649	-7.69231	4.54529	-8.24207	4.73204	-7.5924	5.07823	-7.33523	7.44146	-12.4628	8.13223	-11.8536	6.6128	-12.1201	7.8534	-12.5965	8.15305	-11.7774	7.60235
LM11OpeTop	5.82835	-4.82218	5.12261	-5.22763	4.95006	-4.30059	5.24255	-4.05757	5.28906	-4.21166	5.25445	-4.23945	5.86431	-6.64561	6.80272	-6.36005	7.43857	-7.52363	5.39927	-4.51941	5.17874	-4.88894	7.37573	-4.78934	5.89468	-5.04872	5.47166	-4.96978	5.86348	-4.52218	5.33959	-4.77674	4.92282	-5.11719	4.87166	-4.47921	6.00981	-4.52535	8.58784	-8.88282	9.31693	-8.01175	7.49185	-8.64393	9.41868	-8.52809	9.20592	-8.41627	8.62807
LM12OpeBot	4.87939	-7.09699	4.06464	-8.63104	4.10878	-6.80423	4.39043	-6.35097	4.69463	-6.41037	4.56128	-6.14876	4.59242	-10.1478	6.24712	-10.1183	6.97543	-10.3686	4.96464	-6.89396	4.49346	-7.20045	6.55621	-7.19529	5.44463	-7.09257	4.89431	-7.82636	5.41297	-6.39932	4.52908	-7.59099	4.3883	-8.0477	4.82261	-7.2075	5.30545	-7.14588	7.83699	-12.1611	8.52713	-11.6529	7.03235	-11.8338	8.31894	-12.2591	8.65249	-11.5277	8.09845
LM13PreOpe	5.34041	-5.23272	4.43804	-5.64771	4.4251	-4.61355	4.7366	-4.2939	4.85337	-4.52576	4.81194	-4.44988	5.1148	-7.02263	6.04837	-6.96082	6.78639	-7.91588	4.8233	-4.90104	4.61279	-5.15487	6.76673	-4.98858	5.43786	-5.28559	4.80374	-5.51694	5.42321	-4.78157	4.70169	-5.10319	4.26121	-5.59938	4.26035	-4.84147	5.44178	-4.83209	7.93755	-9.61356	8.62083	-8.76808	6.8925	-9.28989	8.64279	-9.22302	8.64574	-8.91571	7.89733
LM14ManPos	3.90015	-6.89845	2.41934	-8.32765	2.61805	-6.55521	3.17882	-6.15791	3.49902	-6.40362	3.25231	-6.0126	2.55286	-9.62091	4.13313	-10.0234	4.98583	-10.4017	3.07772	-6.59361	2.97632	-6.97544	4.60889	-7.04491	3.70532	-7.06549	2.97356	-7.78108	3.98976	-6.26621	2.72795	-7.23077	2.2876	-7.92435	2.7396	-7.24146	3.38928	-6.84293	5.55092	-12.0002	6.43216	-11.4855	4.85472	-11.7472	5.75511	-11.7868	6.37801	-11.3387	5.83249
LM15ManAnt	2.14357	-6.13457	0.466753	-7.20744	1.19461	-5.65336	1.51451	-5.49885	1.86434	-6.00508	2.16305	-5.64126	0.835811	-8.55344	1.68035	-8.60052	3.28923	-9.66447	1.97172	-5.75616	1.76261	-6.11289	3.32321	-6.53741	2.62249	-6.75756	1.14339	-6.96222	2.9727	-5.76109	1.10694	-6.18011	0.51583	-7.27769	1.15471	-6.30184	1.95025	-5.90757	4.04252	-11.2024	4.29034	-10.8095	3.28309	-10.8948	3.87947	-10.5049	4.57597	-10.522	4.21683
LM16Eye	4.63374	-4.35443	3.65623	-4.44193	3.72516	-3.66459	4.07421	-3.35856	4.12722	-3.6814	4.20851	-3.71339	4.23811	-5.58267	5.05461	-5.52439	5.94991	-6.78167	4.12366	-3.81977	3.93775	-4.26163	6.05246	-3.94726	4.71033	-4.38548	3.96978	-4.17733	4.82253	-3.9215	3.90619	-3.89493	3.39028	-4.17897	3.48677	-3.84148	4.54049	-3.69223	7.05933	-8.02471	7.59678	-7.38259	5.9069	-7.97798	7.72521	-7.54979	7.76159	-7.55237	6.86491
LM17EyeCen	4.62364	-4.78853	3.58622	-5.00982	3.69824	-4.12897	4.04092	-3.80126	4.10696	-4.1002	4.16519	-4.09711	4.19723	-6.21407	5.05913	-6.2155	5.96881	-7.32515	4.14839	-4.318	3.90025	-4.69461	6.01487	-4.451	4.71371	-4.81861	3.96601	-4.7245	4.78498	-4.35495	3.84991	-4.42402	3.34542	-4.75087	3.45658	-4.29808	4.51777	-4.23376	6.99229	-8.81578	7.54992	-7.95821	5.88027	-8.61063	7.67123	-8.21773	7.66036	-8.27453	6.87162
LM18PrMAnt	2.14357	-6.09419	0.39674	-6.98185	1.14077	-5.53895	1.47124	-5.39899	2.01971	-5.71124	2.20947	-5.4494	0.890321	-8.40808	1.70746	-8.50566	3.22306	-9.42345	1.97172	-5.63955	1.73193	-6.00038	3.4999	-6.12013	2.71385	-6.50039	1.12075	-6.85656	2.9727	-5.70307	1.14071	-6.09006	0.459762	-6.95997	1.15848	-6.17731	1.9654	-5.76745	3.96878	-10.941	4.48444	-10.4414	3.25646	-10.7683	3.83224	-10.3093	4.60296	-10.3668	4.11627
LM19PrMPos	3.1531	-6.21533	1.4975	-7.40581	2.04598	-5.73749	2.34334	-5.38235	2.73572	-5.68084	2.89954	-5.44012	1.77156	-8.55344	2.73735	-8.80379	4.26276	-9.50379	2.66076	-6.04591	2.39333	-6.17425	4.22169	-6.25922	3.38047	-6.45978	2.10942	-6.91693	3.48805	-5.66212	1.90244	-6.36773	1.45778	-7.05342	1.78867	-6.39618	2.71521	-6.03632	5.1755	-11.1756	5.71599	-10.6355	4.3819	-10.9348	5.22211	-10.6601	5.83807	-10.5423	5.1822
LM20MaxGPos	3.52326	-6.36676	2.04204	-7.4875	2.51036	-5.98987	2.79935	-5.59538	3.05996	-5.83283	3.18114	-5.58865	2.43475	-8.90775	3.51429	-9.16967	4.66919	-9.78262	2.75617	-6.14838	2.75472	-6.44018	4.54498	-6.40959	3.73239	-6.61544	2.56602	-7.2075	3.82935	-5.84983	2.45779	-6.64916	1.91754	-7.2291	2.38489	-6.69807	3.32869	-6.36199	5.57104	-11.3901	6.03057	-10.8564	4.74151	-11.1678	5.70788	-11.0042	6.22277	-10.7987	5.77216
LM21PecTop	6.18841	-6.04708	5.72161	-7.00907	5.33368	-5.54568	5.69524	-5.21259	5.76528	-5.32959	5.68149	-5.13067	6.50479	-8.29452	7.70614	-8.26174	8.33176	-8.85634	6.05651	-5.75969	5.62876	-6.14698	7.68399	-6.0487	6.3312	-6.08418	5.98109	-6.46033	6.26621	-5.48123	5.9137	-6.19887	5.76384	-6.51516	5.61505	-5.73581	6.73311	-5.85455	9.25825	-10.5789	10.0532	-9.74529	8.4508	-10.0158	10.1204	-10.397	9.99558	-9.98208	9.49959
LM22PecBot	6.26244	-6.76384	6.09502	-7.71698	5.52549	-6.3634	5.83837	-6.00147	5.95104	-6.01521	5.81146	-5.78361	6.79097	-9.47101	8.0133	-9.44069	8.50662	-9.82042	6.09891	-6.59361	5.75832	-6.92089	7.84188	-6.89454	6.53761	-6.7914	6.25279	-7.43014	6.46758	-6.13652	6.04878	-7.14447	5.89841	-7.55804	5.83392	-6.74335	6.80885	-6.77477	9.46607	-11.7924	10.3544	-10.9969	8.7638	-11.1745	10.3363	-11.7868	10.2116	-11.0687	9.72753
curveLM.23	2.92575	-5.20769	1.41381	-5.88309	2.00581	-4.71092	2.29673	-4.39043	2.54568	-4.81037	2.821	-4.6491	1.98215	-7.08913	2.65647	-7.24948	4.07357	-8.38863	2.75116	-4.87071	2.41762	-5.17832	4.11815	-5.21617	3.16161	-5.59243	1.93275	-5.69739	3.54022	-4.9137	1.9534	-5.15729	1.34938	-5.71124	1.85982	-5.13636	2.82731	-4.87903	4.66599	-9.71739	5.0741	-9.16233	3.93572	-9.60903	4.93199	-9.072	5.43969	-9.1791	4.82902
curveLM.24	3.61717	-4.66096	2.36181	-5.02844	2.77038	-4.10451	3.04193	-3.80833	3.18638	-4.23046	3.41666	-4.15247	2.97377	-6.13839	3.69114	-6.21029	4.8732	-7.51338	3.41126	-4.20493	3.095	-4.58957	4.87376	-4.55626	3.7668	-4.96355	2.67516	-4.78517	4.09215	-4.37316	2.80813	-4.35884	2.23153	-4.88735	2.60641	-4.32184	3.61873	-4.09519	5.47513	-8.79102	5.93143	-8.19791	4.66825	-8.65441	5.97434	-8.08621	6.30996	-8.28858	5.56872
curveLM.25	4.35153	-4.16553	3.34895	-4.26063	3.52954	-3.5136	3.80515	-3.23207	3.84299	-3.66505	4.01097	-3.67007	4.05165	-5.38303	4.76614	-5.29402	5.74755	-6.72496	4.13622	-3.60579	3.77604	-3.99036	5.63937	-3.92051	4.36209	-4.31074	3.59243	-4.06033	4.67918	-3.87914	3.7365	-3.73817	3.15336	-4.05936	3.38136	-3.55444	4.48056	-3.44921	6.45018	-8.00459	6.88503	-7.25769	5.41742	-7.69497	7.09926	-7.24618	7.19523	-7.44381	6.41732
curveLM.26	5.10403	-3.70916	4.38282	-3.57142	4.34521	-3.03532	4.59107	-2.72945	4.53759	-3.1866	4.63749	-3.25231	5.1784	-4.73572	5.93718	-4.57128	6.67987	-6.05644	4.89799	-3.10551	4.52626	-3.53886	6.45142	-3.40216	5.07982	-3.83391	4.52992	-3.43229	5.33539	-3.49829	4.67562	-3.09568	4.15618	-3.36074	4.23288	-2.86518	5.37013	-2.89698	7.44146	-7.32199	7.90482	-6.50563	6.3413	-6.89763	8.26233	-6.52689	8.15842	-6.77759	7.28726
curveLM.27	7.3587	-3.54681	7.73515	-3.25949	6.8491	-2.84351	7.05862	-2.55835	6.74192	-2.74923	6.62789	-2.96762	8.69051	-4.62422	9.50983	-4.35898	9.71284	-5.67581	7.43263	-2.7648	7.03129	-3.22179	9.07589	-3.01119	7.43654	-3.48537	7.60205	-3.06413	7.3819	-3.143	7.64436	-2.91557	7.33221	-2.95886	7.17526	-2.33961	8.17603	-2.65462	10.8108	-6.77776	11.4483	-5.73607	9.59721	-5.99348	12.1194	-6.02499	11.3957	-6.08104	10.6624
curveLM.28	8.60736	-3.93997	9.72388	-3.80404	8.29898	-3.26078	8.46892	-3.00003	8.05169	-2.99578	7.80337	-3.23281	10.6845	-5.29196	11.5257	-4.88296	11.4636	-6.10114	8.93373	-3.14133	8.56471	-3.52863	10.6581	-3.31194	8.88792	-3.74931	9.41483	-3.49054	8.64471	-3.38225	9.35564	-3.38462	9.20789	-3.34168	8.99938	-2.72018	9.79863	-3.13177	12.8346	-7.18316	13.5562	-6.19372	11.7982	-6.22425	14.4796	-6.51077	13.4342	-6.34079	12.8496
curveLM.29	9.78205	-4.46885	11.617	-4.55737	9.69789	-3.78205	9.81396	-3.5616	9.32682	-3.34028	8.94267	-3.59849	12.5951	-6.1096	13.4358	-5.59862	13.1564	-6.67297	10.3976	-3.60776	9.99751	-4.06389	12.1191	-3.87876	10.243	-4.22653	11.1236	-4.10941	9.81502	-3.80137	10.9978	-3.98874	11.0071	-3.89863	10.6905	-3.36041	11.3439	-3.75282	14.7616	-7.80347	15.5981	-6.82037	13.8522	-6.75327	16.6787	-7.34738	15.317	-6.93819	14.8188
curveLM.30	11.4338	-5.31012	14.1719	-5.70606	11.6353	-4.5799	11.6946	-4.50693	11.0038	-4.00564	10.5808	-4.16209	15.3489	-7.12711	16.0584	-6.61752	15.519	-7.49528	12.3884	-4.37454	11.8224	-4.92645	14.0383	-4.98858	12.0565	-4.9472	13.315	-5.13959	11.3496	-4.45051	13.3704	-4.71295	13.413	-4.63873	12.9444	-4.40102	13.453	-4.7715	17.4527	-8.92975	18.2837	-8.13223	16.6828	-7.96467	19.5848	-8.81821	17.9089	-7.93707	17.4483
curveLM.31	11.4087	-6.77057	14.1051	-7.91535	11.6971	-6.23889	11.6343	-6.06804	11.0845	-5.49846	10.6426	-5.48035	15.5349	-9.40742	16.2388	-8.80379	15.549	-9.40927	12.3478	-6.18018	11.8974	-6.54356	13.99	-6.78176	12.1548	-6.49626	13.3896	-7.14335	11.4653	-5.83276	13.524	-6.59287	13.5889	-6.51726	13.1306	-6.3509	13.4341	-6.66116	17.3811	-11.1488	18.412	-10.4012	16.7278	-10.1689	19.5281	-11.2808	17.7537	-10.1441	17.4008
curveLM.32	5.45158	-7.31908	5.07544	-9.10168	4.77476	-7.134	5.05246	-6.66053	5.33517	-6.765	5.22088	-6.39941	5.76951	-10.5027	7.20597	-10.5203	7.75845	-10.7231	5.50939	-7.33565	5.15222	-7.57889	7.04169	-7.68453	5.92011	-7.49186	5.56886	-8.22636	5.87748	-6.70648	5.21951	-7.87992	5.26387	-8.3243	5.31986	-7.70561	5.91165	-7.57001	8.44496	-12.6639	9.26396	-12.0015	7.7185	-12.2334	8.9865	-12.9406	9.235	-12.0406	8.598
curveLM.33	6.09082	-5.50681	5.48046	-6.16936	5.22263	-5.01248	5.49552	-4.72526	5.59108	-4.80076	5.45868	-4.78614	6.2595	-7.62291	7.21377	-7.32769	7.80719	-8.22068	5.63248	-5.12255	5.41057	-5.52381	7.57121	-5.46205	6.1417	-5.58129	5.7509	-5.70549	6.06485	-5.01627	5.63857	-5.526	5.28645	-5.84714	5.30562	-5.06975	6.29037	-5.23382	8.97018	-9.72773	9.709	-8.98614	7.94683	-9.40524	9.68856	-9.59094	9.52708	-9.19637	8.9687
curveLM.34	5.9966	-6.24903	5.37933	-7.20304	5.13177	-5.79522	5.38568	-5.45614	5.56939	-5.49303	5.37295	-5.38041	6.03817	-8.69425	7.22201	-8.35739	7.75048	-9.04557	5.59715	-5.78788	5.30606	-6.20376	7.43212	-6.14877	6.13155	-6.1866	5.70185	-6.52922	6.0557	-5.58253	5.51878	-6.35364	5.22185	-6.68875	5.30198	-5.8416	6.24908	-6.02048	8.8426	-10.6653	9.6382	-10.012	7.92471	-10.3	9.5941	-10.6396	9.49332	-10.0794	8.88282
curveLM.35	5.59879	-6.87562	4.9063	-8.08111	4.77611	-6.44312	5.04544	-6.07209	5.28886	-6.09965	5.06614	-5.86361	5.51631	-9.62368	6.93538	-9.37128	7.52791	-9.81142	5.4028	-6.41418	5.04202	-6.81895	7.12642	-6.78296	5.92323	-6.73917	5.47824	-7.30657	5.84341	-6.07809	5.18924	-7.10344	4.97572	-7.4827	5.21506	-6.6064	5.92271	-6.71441	8.51688	-11.5415	9.33274	-11.0237	7.68577	-11.1937	9.14024	-11.6065	9.21198	-10.9007	8.70852
curveLM.36	5.20917	-5.901	4.21245	-6.65113	4.27031	-5.44845	4.5502	-5.00481	4.75543	-5.20421	4.63246	-5.09312	4.85134	-8.18715	5.90834	-8.09839	6.63989	-8.86132	4.63955	-5.73427	4.41505	-5.89972	6.55621	-5.87502	5.32281	-6.05714	4.67167	-6.42933	5.31399	-5.43933	4.51782	-6.0443	4.12417	-6.5737	4.07544	-5.77914	5.26001	-5.79628	7.82495	-10.7586	8.51374	-9.89966	6.83256	-10.3965	8.38641	-10.4968	8.44026	-9.97159	7.88392
curveLM.37	5.10149	-6.57705	4.11521	-7.72273	4.14243	-6.29845	4.40374	-5.72446	4.64059	-5.86973	4.4932	-5.75302	4.65601	-9.38256	5.85413	-9.26029	6.55791	-9.83624	4.53165	-6.60584	4.26163	-6.66692	6.3532	-6.76898	5.20437	-6.82928	4.60211	-7.36762	5.22184	-6.10217	4.36773	-7.00728	4.01202	-7.56052	4.17356	-6.74962	5.16912	-6.79813	7.5966	-11.8517	8.46041	-11.0503	6.73933	-11.4893	8.12328	-11.7598	8.33024	-11.067	7.78336
curveLM.38	4.59408	-6.96575	3.47622	-8.41821	3.47262	-6.68629	3.93579	-6.20452	4.1794	-6.30078	3.96357	-6.04973	3.71128	-9.87983	5.28754	-10.0866	5.97007	-10.4584	3.85898	-6.89784	3.73271	-7.13568	5.56836	-7.11634	4.51506	-7.09595	3.91722	-7.83013	4.65825	-6.34471	3.65546	-7.46341	3.27597	-8.03275	3.69667	-7.33957	4.31637	-7.09287	6.63477	-12.2415	7.58152	-11.5859	5.905	-11.9337	6.97903	-12.1444	7.45469	-11.4939	6.94713
curveLM.39	3.25198	-6.7201	1.66652	-8.05326	2.09665	-6.30283	2.57245	-6.01756	2.92255	-6.33269	2.86267	-5.93833	1.88183	-9.34508	3.20084	-9.66027	4.3705	-10.1928	2.66499	-6.35755	2.5333	-6.74379	4.13331	-6.93965	3.32255	-7.0012	2.30703	-7.60888	3.63046	-6.11945	2.14392	-6.95067	1.65613	-7.75638	2.16375	-6.98258	2.87445	-6.55532	5.03941	-11.7521	5.67966	-11.3249	4.34015	-11.4657	5.1067	-11.3678	5.72703	-11.1497	5.2694
curveLM.40	2.64928	-6.4653	0.937564	-7.75977	1.57793	-6.0535	1.9869	-5.80813	2.3728	-6.21632	2.4882	-5.83621	1.22735	-9.04856	2.30511	-9.26001	3.74291	-10.0139	2.24768	-6.12752	2.09843	-6.4828	3.6733	-6.7968	2.93498	-6.94368	1.66371	-7.38065	3.27115	-5.9727	1.58728	-6.5779	1.02962	-7.60289	1.57638	-6.74616	2.3574	-6.27306	4.51401	-11.5376	4.93897	-11.1168	3.80022	-11.2078	4.44605	-10.9975	5.10074	-10.9202	4.70943
curveLM.41	4.96352	-4.51356	4.09601	-4.66389	4.08284	-3.83382	4.4342	-3.52166	4.47951	-3.82091	4.52724	-3.85694	4.81167	-5.76104	5.60118	-5.73801	6.41777	-6.93854	4.55623	-3.95906	4.29573	-4.42655	6.48287	-4.10324	5.09036	-4.50834	4.43519	-4.35217	5.15619	-4.09134	4.34522	-4.08063	3.83613	-4.40429	3.85103	-4.02084	4.98847	-3.85619	7.62134	-8.33866	8.11324	-7.60456	6.3664	-8.27118	8.30245	-7.80992	8.25018	-7.81148	7.42805
curveLM.42	5.02072	-4.88877	4.10743	-5.16039	4.16599	-4.2349	4.49029	-3.90859	4.54603	-4.20724	4.56621	-4.20358	4.87405	-6.35786	5.70782	-6.31213	6.50284	-7.4277	4.64309	-4.40458	4.35606	-4.81735	6.55996	-4.57332	5.18407	-4.90426	4.52072	-4.84519	5.20478	-4.46943	4.36398	-4.57069	3.88368	-4.91216	3.88304	-4.42634	5.07066	-4.33658	7.71398	-8.96561	8.18995	-8.13475	6.4663	-8.79497	8.41339	-8.37494	8.30828	-8.4091	7.58224
curveLM.43	4.78505	-5.17552	3.74623	-5.51546	3.90148	-4.53615	4.21146	-4.18405	4.29887	-4.48922	4.30928	-4.44988	4.47423	-6.78642	5.35814	-6.76658	6.19473	-7.81191	4.40171	-4.75725	4.08135	-5.0935	6.2644	-4.92701	4.93366	-5.21444	4.21674	-5.21883	4.94199	-4.74061	4.04691	-4.9287	3.57657	-5.30408	3.62436	-4.73785	4.76244	-4.72227	7.28199	-9.45123	7.81863	-8.54623	6.08371	-9.18634	7.99781	-8.80874	7.89797	-8.82797	7.21927
curveLM.44	4.40816	-5.1754	3.24984	-5.51935	3.48885	-4.53952	3.80587	-4.20735	3.90192	-4.51662	3.94952	-4.46226	3.88739	-6.84907	4.77767	-6.83434	5.70458	-7.88322	3.95333	-4.81977	3.67716	-5.10373	5.78725	-4.94723	4.51979	-5.25513	3.71798	-5.26034	4.56544	-4.74974	3.55789	-4.9531	3.08374	-5.31526	3.19919	-4.76223	4.27375	-4.77907	6.61218	-9.44128	7.25221	-8.5539	5.56947	-9.13892	7.36524	-8.82257	7.311	-8.83472	6.59553
curveLM.45	4.16935	-4.88989	3.00278	-5.11394	3.24395	-4.24427	3.57492	-3.90936	3.65101	-4.24016	3.76909	-4.18766	3.53403	-6.40121	4.39963	-6.40986	5.40643	-7.51649	3.63956	-4.5008	3.43658	-4.80743	5.49233	-4.58766	4.24598	-4.95998	3.38866	-4.88994	4.33788	-4.45798	3.29081	-4.56378	2.81838	-4.91883	2.96979	-4.4315	3.98761	-4.40459	6.25485	-8.92865	6.92076	-8.13188	5.24096	-8.71344	6.95606	-8.40192	7.00568	-8.32271	6.19427
curveLM.46	4.30378	-4.54306	3.20773	-4.66484	3.36069	-3.85072	3.71805	-3.54694	3.77521	-3.86455	3.89112	-3.85749	3.69969	-5.83946	4.55773	-5.83797	5.54999	-7.03981	3.73273	-4.05875	3.58586	-4.44305	5.63215	-4.14577	4.34487	-4.57466	3.51102	-4.3962	4.48338	-4.10706	3.45875	-4.10223	2.96042	-4.43063	3.13043	-4.05065	4.105	-3.92401	6.45628	-8.30596	7.07361	-7.59787	5.40699	-8.21153	7.14402	-7.80038	7.20503	-7.77147	6.32285
curveLM.47	2.69528	-5.9966	0.965474	-7.05186	1.709	-5.59616	2.11807	-5.17931	2.44893	-5.44413	2.67315	-5.23279	1.4445	-8.41985	2.35992	-8.64569	3.89744	-9.27694	2.31505	-5.65015	2.13713	-6.04129	3.91655	-5.96224	3.10161	-6.29059	1.69556	-6.73203	3.35202	-5.54949	1.60622	-6.16135	1.08803	-6.81046	1.58187	-6.2875	2.4665	-5.84697	4.53622	-10.9477	5.03637	-10.2807	3.7756	-10.7283	4.64187	-10.3449	5.23469	-10.279	4.76381
curveLM.48	3.15494	-6.10949	1.50026	-7.28913	2.14764	-5.74422	2.53394	-5.32576	2.82353	-5.53968	2.99847	-5.33481	1.98185	-8.62157	2.99186	-8.84896	4.3348	-9.50379	2.55082	-5.89709	2.48508	-6.19441	4.32515	-6.07502	3.46574	-6.39278	2.18965	-6.91038	3.62933	-5.64981	2.04579	-6.39851	1.57052	-6.94876	2.01984	-6.45278	2.88873	-6.11517	5.08011	-11.1287	5.65638	-10.4347	4.31035	-10.8748	5.24826	-10.639	5.78051	-10.495	5.30428
[truncated: 49 more columns]

## Sheet: CaquetaiaLM
	Caquetaia_MZUSP_45823_1.1	Caquetaia_MZUSP_45823_1.2	Caquetaia_MZUSP_45824_1.1	Caquetaia_MZUSP_45824_1.2	Caquetaia_MZUSP_45825_1.1	Caquetaia_MZUSP_45825_1.2	Caquetaia_MZUSP_45825_2.1	Caquetaia_MZUSP_45825_2.2	Caquetaia_MZUSP_45827_1.1	Caquetaia_MZUSP_45827_1.2	Caquetaia_MZUSP_45828_1.1	Caquetaia_MZUSP_45828_1.2	Caquetaia_MZUSP_45830_1.1	Caquetaia_MZUSP_45830_1.2	Caquetaia_MZUSP_45830_2.1	Caquetaia_MZUSP_45830_2.2	Caquetaia_Tucur_2018_149.1	Caquetaia_Tucur_2018_149.2	Caquetaia_Tucur_2018_150.1	Caquetaia_Tucur_2018_150.2	Caquetaia_Tucur_2018_151.1	Caquetaia_Tucur_2018_151.2	Caquetaia_Tucur_2018_152.1	Caquetaia_Tucur_2018_152.2	Caquetaia_Tucur_2018_153.1	Caquetaia_Tucur_2018_153.2	Caquetaia_Tucur_2018_154.1	Caquetaia_Tucur_2018_154.2	Caquetaia_Tucur_2018_155.1	Caquetaia_Tucur_2018_155.2	Caquetaia_Tucur_2018_156.1	Caquetaia_Tucur_2018_156.2	Caquetaia_Tucur_2018_157.1	Caquetaia_Tucur_2018_157.2	Caquetaia_Tucur_2018_158.1	Caquetaia_Tucur_2018_158.2	Caquetaia_Tucur_2018_159.1	Caquetaia_Tucur_2018_159.2	Caquetaia_Tucur_2018_160.1	Caquetaia_Tucur_2018_160.2	Caquetaia_Tucur_2018_162.1	Caquetaia_Tucur_2018_162.2	Caquetaia_Tucur_2018_163.1	Caquetaia_Tucur_2018_163.2	Caquetaia_Tucur_2018_164.1	Caquetaia_Tucur_2018_164.2	Caquetaia_Tucur_2018_165.1	Caquetaia_Tucur_2018_165.2	Caquetaia_Tucur_2018_166.1
LM1MaxGAnt	3.0545	-5.03265	2.69597	-4.45055	4.29353	-4.91472	3.41476	-4.54082	4.12483	-6.05489	2.14519	-5.84392	1.04837	-6.02408	0.947983	-6.71588	4.47748	-10.4901	7.85552	-10.7948	6.23146	-9.86769	3.91235	-10.6024	4.09188	-9.42975	4.12242	-10.134	4.74973	-9.00734	5.58136	-10.3707	4.94343	-9.38886	4.3098	-10.7521	5.51001	-10.0075	4.36418	-9.3028	6.98235	-8.68156	5.73784	-9.36487	5.56235	-12.5171	4.92977	-12.9591	6.4263
LM2SDorPos	6.42536	-2.43633	6.49817	-2.14286	7.31179	-2.85383	6.35422	-2.65795	7.21293	-3.82704	5.92014	-2.87477	5.8628	-2.75398	5.24791	-2.80795	8.85396	-6.69265	12.8463	-7.15427	10.916	-6.45139	8.67938	-6.21114	9.039	-5.6549	8.36932	-5.90905	9.92448	-4.42165	10.3633	-6.75093	9.4328	-5.34623	9.66351	-5.86074	10.1102	-5.91354	9.3774	-4.98338	11.9835	-4.70437	10.5392	-5.63378	10.3174	-8.47314	10.044	-8.50902	12.0144
LM3SDorAnt	6.54536	-2.38906	6.54945	-2.11355	7.38853	-2.84287	6.40906	-2.62505	7.25705	-3.80131	5.97822	-2.84573	5.94747	-2.72172	5.3039	-2.78795	8.92802	-6.65898	12.9209	-7.1095	11.004	-6.42206	8.74569	-6.14482	9.10535	-5.59592	8.43522	-5.85047	10.0065	-4.36946	10.4595	-6.68431	9.49139	-5.30961	9.7157	-5.816	10.1689	-5.89886	9.452	-4.93115	12.0651	-4.62275	10.5912	-5.59662	10.3915	-8.44352	10.1031	-8.46474	12.0953
LM4SDorPos	12.0871	-3.92721	12.1062	-4.09158	11.9707	-4.32276	10.9206	-4.12769	11.9848	-5.20566	12.726	-4.50091	14.1731	-4.80233	13.2878	-4.55992	16.7788	-8.41631	21.4777	-10.1159	18.8996	-9.1859	17.5651	-8.20783	17.5766	-8.35333	16.9144	-8.17895	19.6178	-7.47132	18.95	-9.10487	18.1699	-7.40416	19.849	-8.61961	18.7604	-8.28335	19.3292	-7.63173	20.576	-7.75405	19.3987	-8.42095	19.0053	-10.51	19.446	-11.3208	21.1538
LM5CPToPos	13.3598	-4.09812	13.4872	-4.10256	13.0779	-4.46893	12.0467	-4.10941	12.7458	-5.11743	14.2722	-4.56624	15.6933	-4.85072	14.8517	-4.39992	18.2196	-8.40284	22.7982	-10.2129	20.2632	-9.27387	19.0386	-8.15626	18.948	-8.3902	18.3349	-8.18627	20.96	-7.52352	20.4526	-8.97903	19.5394	-7.37487	21.467	-8.41083	20.3746	-8.36406	21.1271	-7.49744	22.0081	-7.73179	21.0189	-8.39865	20.7162	-10.5174	20.8556	-11.3208	22.8891
LM6CPBoPos	13.2289	-5.83264	13.5641	-5.93407	12.9171	-5.99633	11.9151	-5.64129	12.8965	-6.75707	14.2831	-6.67877	15.8384	-7.27003	14.7877	-6.92388	18.1052	-10.9614	22.5371	-13.2343	19.8893	-11.8324	18.766	-10.8897	18.7268	-11.1771	18.1445	-10.8735	20.7736	-10.5285	20.423	-11.8067	19.576	-9.98939	21.7056	-11.8259	20.0884	-11.1888	21.3584	-10.7202	21.8375	-10.7221	21.0338	-11.1784	20.5755	-13.0726	20.8999	-14.3022	22.8964
LM7AnaPos	12.2325	-5.90537	12.0659	-6.04396	11.894	-6.02556	10.9645	-5.65957	12.0179	-6.84898	12.9437	-6.87477	14.4675	-7.46357	13.5918	-6.92388	17.1423	-11.0557	21.4479	-12.9433	18.8117	-11.6711	17.7566	-10.9929	17.6061	-11.0665	16.9803	-10.8662	19.6104	-10.5508	19.061	-11.8215	18.4042	-10.026	19.8117	-11.8855	18.8338	-11.1227	19.6649	-10.6232	20.6428	-10.5885	19.3169	-11.3419	19.2201	-13.2208	19.4239	-14.4351	21.4479
LM8AnaAnt	9.8944	-7.44353	9.54945	-7.18315	9.80387	-6.95004	8.76356	-6.52971	9.84517	-7.91878	9.98185	-8.40653	11.1611	-9.38289	9.98782	-8.74384	13.9711	-13.4863	17.7253	-14.6368	15.4467	-13.438	14.1832	-13.439	13.8755	-13.1088	13.5754	-12.9384	15.1365	-12.564	15.1748	-13.8646	14.4714	-12.1645	15.5392	-14.3461	14.9673	-13.2137	15.1068	-12.6972	16.8289	-12.4362	15.3851	-13.2372	15.5761	-15.2354	15.4683	-16.4129	17.6981
LM9BrePost	7.18898	-7.54171	7.05861	-7.23443	7.81605	-7.00485	6.72714	-6.64305	7.63203	-8.11363	6.82033	-8.6098	6.9152	-9.76998	6.77188	-9.16783	10.0322	-13.7287	13.4282	-14.7711	11.3706	-13.5039	10.013	-13.6601	9.66568	-13.1161	9.98754	-13.3265	10.8565	-12.8847	11.0147	-13.9904	10.9048	-12.3403	11.1324	-14.7488	11.2621	-13.3898	11.0858	-13.1746	12.8814	-12.5697	11.2824	-13.1034	11.7172	-15.5613	11.1141	-16.7671	13.1394
LM10BreAnt	5.51628	-7.04353	4.99267	-6.68864	6.51155	-6.70522	5.25741	-6.19701	6.06592	-7.73129	4.7078	-8.14156	4.03218	-9.14903	4.43992	-8.97584	7.40635	-13.1496	10.8097	-13.9355	9.09793	-12.6462	7.37526	-13.3138	7.11471	-12.4452	7.54191	-12.748	8.41829	-12.1316	8.67553	-13.5019	8.31229	-12.0034	8.16477	-14.0553	8.70156	-12.8469	7.84061	-12.5554	10.2101	-11.7683	8.7777	-12.4791	9.04345	-15.1835	8.28024	-16.1177	9.96297
LM11OpeTop	6.5599	-4.07267	6.13553	-3.69231	7.17659	-4.29353	5.98131	-3.88273	6.66516	-5.07332	5.68421	-4.78403	5.14103	-5.14507	4.77991	-4.87591	8.30185	-9.06268	12.3689	-9.84737	10.1976	-8.73137	8.11942	-8.93726	8.33859	-8.3902	7.97392	-8.39861	9.15647	-7.26254	9.8303	-9.48239	9.1545	-7.6971	9.20121	-8.81347	9.73606	-8.67954	9.21328	-7.83315	11.5532	-7.14559	9.92973	-8.15338	9.79892	-10.8951	9.63814	-11.9702	11.0585
LM12OpeBot	6.42899	-6.16354	6.10256	-5.79487	7.22044	-5.99633	5.89722	-5.59011	6.68354	-6.86	5.55717	-7.27042	5.0241	-8.15308	5.19991	-7.87186	8.54424	-12.1666	12.1227	-12.9657	10.2123	-11.9791	8.44361	-12.2528	8.24274	-11.59	8.33271	-11.5545	9.43236	-10.8714	9.8525	-12.4729	9.31562	-10.9268	9.35779	-12.7579	9.76541	-11.8711	9.04915	-11.3096	11.3602	-10.7147	9.83311	-11.5277	9.91002	-14.1392	9.48316	-15.0255	11.2644
LM13PreOpe	5.80355	-4.70902	5.48352	-4.28938	6.72714	-4.8051	5.48774	-4.38727	6.20194	-5.64314	5.00907	-5.49546	4.28621	-6.06037	4.15193	-5.83589	7.70934	-10.113	11.511	-10.6904	9.57445	-9.54512	7.48578	-9.90982	7.60131	-9.18645	7.4394	-9.34318	8.46302	-8.4332	9.09006	-10.3337	8.40017	-8.79564	8.39592	-10.0587	9.01704	-9.59666	8.13156	-8.71345	10.685	-8.13989	9.1196	-9.19392	9.0953	-11.9617	8.73779	-12.6049	10.4188
LM14ManPos	4.67266	-6.83263	4.23443	-6.39927	5.59073	-6.35808	4.59201	-5.96668	5.3086	-7.35631	3.66969	-7.74955	2.62898	-8.5321	3.14794	-8.68384	6.38293	-12.7389	9.62357	-13.3014	7.9616	-12.1037	5.96799	-12.798	5.87609	-11.8554	5.83583	-12.2721	7.05376	-11.6917	7.3135	-12.8727	6.83292	-11.4834	6.62875	-13.3843	7.30021	-12.3773	6.29636	-11.9437	8.68156	-11.0708	7.56622	-12.0331	7.42881	-14.591	7.14374	-15.5937	8.55859
LM15ManAnt	2.86905	-5.35628	2.42125	-4.85348	4.02313	-5.32033	3.17711	-4.94299	4.01454	-6.2865	1.88748	-6.24682	0.798372	-6.55633	0.839985	-7.19987	4.27548	-10.8065	7.54965	-11.3096	5.93088	-10.2709	3.67658	-11.1329	3.66426	-9.99746	3.73434	-10.5806	4.43656	-9.63368	5.28526	-10.7778	4.66513	-9.84292	4.10848	-11.2965	5.21653	-10.4771	3.93896	-9.96675	6.61134	-9.19355	5.32905	-9.79595	5.28831	-12.9689	4.61243	-13.4609	6.11748
LM16Eye	4.69448	-4.00358	4.45788	-3.54579	5.80997	-4.16199	4.66513	-3.8023	5.41521	-5.15419	3.85481	-4.68603	3.01607	-4.86281	2.93195	-5.13191	6.43679	-9.21081	10.0861	-9.54897	8.35748	-8.73137	5.95326	-8.98883	6.24472	-8.00681	6.04817	-8.56703	6.91955	-7.50115	7.68362	-9.2159	7.02333	-7.90949	6.78533	-8.92532	7.49097	-8.50346	6.66937	-7.84061	9.20097	-7.16786	7.7446	-7.975	7.6362	-10.9469	7.23967	-11.5053	8.94829
LM17EyeCen	4.6472	-4.62175	4.37729	-4.11355	5.78439	-4.68452	4.64319	-4.33243	5.36007	-5.63947	3.78947	-5.29946	2.95559	-5.68941	2.83595	-5.88789	6.38966	-9.91778	10.0786	-10.3323	8.27684	-9.39117	5.9901	-9.76246	6.09727	-8.85468	6.04085	-9.45302	6.91209	-8.23933	7.63921	-10.0005	7.01601	-8.66382	6.8077	-9.85737	7.51298	-9.37655	6.54254	-8.61646	9.21581	-7.98407	7.63311	-8.81487	7.65101	-11.7765	7.19539	-12.2875	8.94829
LM18PrMAnt	2.93814	-5.25447	2.5348	-4.67033	4.16199	-5.09012	3.29411	-4.64685	4.01086	-6.224	1.90563	-6.0363	0.810469	-6.31843	0.795986	-6.96787	4.33608	-10.6517	7.56457	-11.1753	6.01152	-10.1389	3.72815	-10.8529	3.81171	-9.65094	3.81489	-10.3683	4.45148	-9.26832	5.33708	-10.5927	4.70907	-9.65983	4.08611	-11.0355	5.3486	-10.1689	4.07324	-9.6385	6.67813	-8.99321	5.35878	-9.625	5.36978	-12.7616	4.68623	-13.1879	6.19836
LM19PrMPos	3.87267	-5.4181	3.337	-4.85714	4.92934	-5.22167	3.85714	-4.83696	4.68363	-6.17253	2.80218	-6.23593	1.82658	-6.6531	1.81597	-7.03987	5.20464	-10.8065	8.71343	-11.3319	7.00122	-10.3662	4.89228	-11.0887	4.94712	-10.1449	4.87661	-10.6173	5.6967	-9.60386	6.31419	-10.9036	5.82226	-9.77701	5.45063	-11.2443	6.21435	-10.4551	5.24448	-9.92199	7.96923	-9.21581	6.3473	-9.81824	6.3993	-12.9615	5.88915	-13.5642	7.45568
LM20MaxGPos	4.6072	-6.37809	3.98168	-5.81319	5.47745	-6.04018	4.29221	-5.64129	5.22404	-7.04014	3.61524	-7.41561	2.72172	-8.16517	3.00395	-8.20785	6.16747	-12.1329	9.68325	-12.824	7.89562	-11.7665	5.88695	-12.437	5.80973	-11.4351	6.00424	-11.884	6.97174	-11.1175	7.39493	-12.3915	6.93545	-11.1172	6.75551	-12.922	7.38091	-11.8638	6.43064	-11.5334	8.88191	-10.6256	7.33581	-11.4014	7.43622	-14.1392	6.77474	-14.9443	8.61006
LM21PecTop	7.0508	-5.14538	6.84249	-5.01099	7.7247	-5.2984	6.4895	-4.89546	7.26072	-6.11371	6.40653	-6.14882	6.12086	-6.64504	5.93989	-6.40388	9.78312	-10.7527	13.1224	-11.5035	11.3926	-10.5348	9.50458	-10.8234	9.46662	-10.1891	9.62143	-10.1413	10.7969	-9.21612	10.8888	-11.0887	10.3775	-9.38886	10.7894	-11.1548	11.1447	-10.4037	10.3472	-9.66088	12.7404	-9.19355	11.1561	-10.0635	11.1099	-12.6431	10.782	-13.2469	13.0364
LM22PecBot	7.28353	-6.069	7	-5.91941	7.83798	-5.9744	6.67596	-5.57914	7.52174	-6.81589	6.7078	-7.22686	6.60472	-8.02405	6.53188	-7.54786	10.0726	-12.0522	13.5103	-12.9209	11.6711	-11.8324	9.88771	-12.1349	9.84263	-11.472	10.0608	-11.3934	11.2592	-10.7223	11.0887	-12.4655	10.9781	-10.568	11.207	-12.6684	11.4676	-11.7097	10.7575	-11.2275	13.0372	-10.6256	11.5128	-11.4014	11.6061	-13.88	11.2027	-14.8114	13.1761
curveLM.23	3.69315	-4.46672	3.44524	-3.93407	4.89201	-4.48799	3.95317	-4.10477	4.71841	-5.56792	2.84513	-5.18391	1.99277	-5.36193	1.74325	-5.80861	5.28883	-9.61813	8.77544	-9.93689	7.10386	-9.089	4.78969	-9.60718	5.01478	-8.58926	4.86929	-9.16332	5.66857	-7.96174	6.48166	-9.5888	5.78135	-8.51431	5.26531	-9.64751	6.31175	-9.0297	5.25518	-8.32974	7.91962	-7.77398	6.61369	-8.42956	6.40915	-11.5741	5.90459	-11.999	7.45962
curveLM.24	4.33604	-3.84929	4.19647	-3.44822	5.47506	-4.02917	4.55303	-3.72918	5.32076	-5.05013	3.56585	-4.51763	2.88627	-4.53698	2.43596	-4.84948	6.09427	-8.7319	9.73402	-9.08789	7.99926	-8.31983	5.59266	-8.62	5.98004	-7.72591	5.6177	-8.18473	6.61815	-6.93761	7.34311	-8.73881	6.58658	-7.59191	6.26044	-8.53308	7.16055	-8.09285	6.20202	-7.37544	8.8322	-6.84879	7.49358	-7.60912	7.27562	-10.6261	6.85078	-11.0012	8.50639
curveLM.25	4.98975	-3.2683	4.95078	-2.98535	6.04091	-3.55467	5.12237	-3.29021	5.89328	-4.56951	4.29869	-3.81384	3.76258	-3.73325	3.24972	-3.93815	6.88937	-7.84926	10.6629	-8.24106	8.87799	-7.51369	6.49873	-7.61079	6.95486	-6.93776	6.3757	-7.21438	7.65916	-5.93387	8.23816	-7.87671	7.43664	-6.70523	7.31453	-7.561	8.02869	-7.2027	7.17395	-6.41843	9.83169	-5.9787	8.42056	-6.73417	8.16288	-9.73886	7.84611	-10.0071	9.53526
curveLM.26	5.67968	-2.77474	5.70255	-2.53189	6.65356	-3.14665	5.73555	-2.94678	6.5205	-4.14816	5.09222	-3.29253	4.78406	-3.17736	4.24231	-3.33755	7.83987	-7.20849	11.7049	-7.62027	9.87043	-6.91785	7.56543	-6.82267	7.97238	-6.24229	7.2973	-6.43191	8.77619	-5.0752	9.26161	-7.24559	8.39076	-5.92479	8.4752	-6.69859	9.02438	-6.43844	8.2733	-5.68462	10.8601	-5.2045	9.47868	-6.1443	9.19545	-9.01383	8.87063	-9.13608	10.7579
curveLM.27	8.12472	-2.30178	8.17804	-1.97802	8.70179	-2.69305	7.71447	-2.57752	8.57596	-3.56603	7.82939	-2.53358	8.18949	-2.39512	7.44823	-2.33596	11.0477	-6.20787	15.4379	-6.95284	13.3139	-6.37075	11.153	-5.73959	11.4734	-5.37474	10.7845	-5.49168	12.7274	-3.92207	12.8367	-6.39561	11.8583	-4.86287	12.5349	-5.38353	12.552	-5.51001	12.1823	-4.57307	14.5515	-4.41498	13.1342	-5.32162	12.7424	-8.11763	12.7551	-8.0367	14.5409
curveLM.28	9.66253	-2.49451	9.75723	-2.22976	9.96535	-2.95249	8.94757	-2.84561	9.91379	-3.74617	9.7071	-2.72958	10.4678	-2.68543	9.70198	-2.50211	13.2568	-6.26789	17.7723	-7.52727	15.4265	-6.90778	13.5989	-5.99521	13.7908	-5.86871	13.1428	-5.82851	15.43	-4.42432	15.1842	-6.72872	14.2761	-5.15581	15.3894	-5.74143	14.9732	-5.79615	14.8745	-5.02716	16.9163	-4.97149	15.5833	-5.76014	15.0982	-8.4213	15.3951	-8.42046	17.0282
curveLM.29	11.0395	-3.00359	11.0768	-2.96325	11.1184	-3.43751	10.0882	-3.29045	11.0845	-4.29761	11.4355	-3.34839	12.5401	-3.3967	11.7349	-3.14394	15.2	-7.10688	19.978	-8.37027	17.4076	-7.74167	15.7988	-6.76571	15.911	-6.77613	15.2755	-6.67914	17.8422	-5.53266	17.3018	-7.57518	16.4234	-5.99803	17.9192	-6.75691	17.0889	-6.6852	17.3111	-6.03526	19.0383	-5.98805	17.7964	-6.72635	17.2558	-9.18259	17.7309	-9.42412	19.2652
curveLM.30	12.6977	-4.18143	12.7938	-4.2381	12.4995	-4.45796	11.4899	-4.20081	12.3863	-5.26816	13.4886	-4.7078	14.9184	-4.9233	14.1058	-4.66392	17.5003	-8.53193	22.1293	-10.3397	19.5684	-9.34718	18.3104	-8.28151	18.2586	-8.49341	17.6197	-8.34736	20.2852	-7.67265	19.7138	-9.15668	18.865	-7.52866	20.6916	-8.73145	19.5508	-8.43743	20.2616	-7.75109	21.2967	-7.93955	20.2265	-8.60676	19.8636	-10.6581	20.1551	-11.5348	22.0621
curveLM.31	12.7191	-5.82537	12.8181	-6.00733	12.4025	-5.97075	11.4382	-5.60473	12.4458	-6.72986	13.5826	-6.70977	15.1356	-7.32245	14.1897	-6.89588	17.6146	-10.9345	22.0395	-12.9582	19.3938	-11.6272	18.2418	-10.8455	18.198	-11.0149	17.5734	-10.793	20.2035	-10.4091	19.7498	-11.7105	18.9855	-9.83559	20.7419	-11.6469	19.4834	-11.02	20.5308	-10.489	21.28	-10.5292	20.1402	-11.1709	19.868	-13.0208	20.137	-14.2875	22.1615
curveLM.32	6.31856	-7.36716	5.96775	-7.08059	7.15	-6.88061	5.96796	-6.47615	6.81744	-7.99599	5.7236	-8.4755	5.40697	-9.6087	5.58747	-9.18383	8.64413	-13.5873	12.0766	-14.4503	10.1492	-13.2649	8.62865	-13.6453	8.30189	-12.9834	8.69817	-13.1721	9.57418	-12.6239	9.79153	-13.885	9.55102	-12.334	9.562	-14.5847	9.92106	-13.2945	9.36963	-13.0403	11.4685	-12.3397	9.97302	-12.9311	10.3136	-15.5464	9.59772	-16.6786	11.4961
curveLM.33	6.96717	-4.5201	6.58688	-4.08871	7.60046	-4.56851	6.35888	-4.2274	7.0622	-5.41039	6.22433	-5.28422	5.80325	-5.77906	5.5279	-5.32452	8.89559	-9.73722	13.003	-10.5224	10.938	-9.4131	8.86461	-9.64457	9.06849	-9.09888	8.79988	-8.99904	9.84246	-8.07285	10.5322	-10.1399	9.8391	-8.43297	9.89087	-9.71192	10.5049	-9.30167	9.95183	-8.62116	12.4701	-7.88761	10.6753	-8.88413	10.6323	-11.5433	10.3374	-12.6104	11.9498
curveLM.34	6.85069	-5.06549	6.51648	-4.66871	7.59681	-5.06063	6.31401	-4.68137	7.03647	-5.89114	6.12764	-5.93769	5.65312	-6.50257	5.6319	-6.1057	9.12328	-10.4906	12.8613	-11.3481	10.9527	-10.1543	9.10057	-10.2328	9.14973	-9.85723	8.94644	-9.68867	10.0183	-8.88369	10.6413	-10.8107	9.82095	-9.07862	10.4353	-10.7298	10.5284	-10.1272	9.79548	-9.24312	12.1764	-8.55634	10.5838	-9.58531	10.5877	-12.2172	10.1621	-13.287	12.0144
curveLM.35	6.75626	-5.67446	6.42608	-5.29187	7.50976	-5.58642	6.18239	-5.1729	6.98132	-6.4409	5.96007	-6.66874	5.4999	-7.42062	5.5799	-7.06931	8.96168	-11.4072	12.6598	-12.2811	10.7987	-11.1777	8.94178	-11.3347	8.7957	-10.795	8.85259	-10.7424	9.90211	-9.9541	10.3874	-11.7159	9.79898	-10.129	10.0065	-11.7603	10.389	-11.1562	9.57136	-10.3533	11.9794	-9.74682	10.4277	-10.6647	10.4877	-13.294	10.006	-14.2517	12.0036
curveLM.36	5.91628	-5.47459	5.53114	-5.05435	6.75637	-5.44222	5.50236	-4.98061	6.22033	-6.28367	4.97036	-6.32546	4.21766	-7.07747	4.30392	-6.83191	7.7632	-11.0723	11.4364	-11.7579	9.61843	-10.5968	7.60367	-11.0444	7.51284	-10.2374	7.60049	-10.457	8.58978	-9.59708	9.14188	-11.4486	8.56861	-9.84038	8.58978	-11.3538	8.98036	-10.7365	8.1498	-9.97008	10.7369	-9.38861	9.12703	-10.2519	9.12492	-13.0132	8.75255	-13.7315	10.5585
curveLM.37	5.99991	-6.23288	5.47253	-5.81048	6.71253	-6.07543	5.54258	-5.55819	6.28282	-6.90593	4.94998	-7.14802	4.25395	-8.08218	4.59192	-7.76691	7.8036	-12.0261	11.3916	-12.8254	9.66242	-11.6485	7.77197	-12.1338	7.57919	-11.2688	7.65174	-11.6249	8.70057	-10.7287	9.2085	-12.5451	8.61988	-10.919	8.71654	-12.6855	9.08307	-11.8178	8.28822	-11.1893	10.685	-10.6004	9.17162	-11.3051	9.19316	-14.0413	8.82776	-14.8497	10.4997
curveLM.38	5.42192	-6.69081	4.96995	-6.28571	6.22256	-6.35475	5.15987	-5.89356	5.94062	-7.31954	4.47026	-7.70599	3.54809	-8.62507	4.14065	-8.52385	7.33108	-12.6581	10.6757	-13.4133	8.98165	-12.2137	7.14303	-12.8791	6.94537	-11.8849	6.96316	-12.3529	8.18857	-11.6395	8.32779	-13.0133	7.91332	-11.52	7.87575	-13.4961	8.37671	-12.4727	7.49746	-11.981	9.80479	-11.286	8.57934	-11.9959	8.47726	-14.6132	8.22575	-15.5154	9.71194
curveLM.39	3.93756	-6.44298	3.4822	-6.01333	4.99939	-6.05845	4.0609	-5.66591	4.76376	-7.08352	3.01044	-7.26316	1.93649	-7.87993	2.26285	-8.25585	5.62883	-12.1301	8.86293	-12.593	7.21725	-11.484	5.10139	-12.297	5.05466	-11.2846	5.01938	-11.7558	6.04537	-11.0728	6.55976	-12.1781	6.00594	-10.9927	5.7634	-12.6755	6.53842	-11.7097	5.39985	-11.2859	7.90042	-10.4604	6.74815	-11.3345	6.62122	-14.0797	6.20153	-14.9074	7.65804
curveLM.40	3.23186	-5.99264	2.80244	-5.48352	4.38953	-5.78805	3.52685	-5.38778	4.22672	-6.8075	2.31909	-6.87477	1.19068	-7.29944	1.32795	-7.91983	4.84439	-11.5674	8.05768	-12.0556	6.38265	-11.0407	4.19005	-11.8623	4.17603	-10.779	4.1704	-11.3389	5.02182	-10.4799	5.74732	-11.573	5.14896	-10.5538	4.77981	-12.1467	5.68598	-11.2401	4.44869	-10.8023	7.05655	-9.98454	5.90755	-10.6271	5.79425	-13.6675	5.20819	-14.3445	6.72592
curveLM.41	5.16371	-4.27645	4.8949	-3.796	6.21457	-4.38388	5.05632	-3.98258	5.80353	-5.32928	4.3049	-4.93667	3.62493	-5.15664	3.41994	-5.45317	6.97463	-9.49952	10.668	-9.81981	8.80745	-9.02739	6.52263	-9.27822	6.86773	-8.37177	6.61319	-8.92702	7.5608	-7.7438	8.22791	-9.51592	7.5726	-8.18291	7.48881	-9.20379	8.15434	-8.79265	7.2407	-8.18068	9.84791	-7.39926	8.37062	-8.30372	8.26362	-11.2114	7.81755	-11.8617	9.59915
curveLM.42	5.29413	-4.79663	4.91209	-4.30639	6.29596	-4.84779	5.12579	-4.42626	5.81593	-5.7402	4.35209	-5.47085	3.68542	-5.84359	3.43994	-6.04801	7.05623	-10.1087	10.7873	-10.4498	8.84134	-9.56919	6.68268	-9.89759	6.91564	-9.12116	6.72182	-9.59941	7.65028	-8.40326	8.33503	-10.1503	7.677	-8.80843	7.67264	-9.9534	8.34205	-9.50486	7.28856	-8.86474	9.98009	-8.05221	8.43581	-9.02989	8.47314	-11.8765	7.91124	-12.5247	9.75709
curveLM.43	4.92977	-5.18901	4.57669	-4.7017	6.01013	-5.19974	4.8502	-4.78212	5.53564	-6.05857	4.01411	-5.88063	3.29057	-6.38668	3.09302	-6.53081	6.65586	-10.5709	10.3993	-10.9888	8.49468	-9.97242	6.3252	-10.3999	6.43855	-9.67306	6.33257	-10.1352	7.23655	-8.94769	7.93834	-10.6415	7.33179	-9.3294	7.30044	-10.5875	7.91196	-10.1029	6.81936	-9.36994	9.60569	-8.61818	7.99903	-9.57297	8.05189	-12.4283	7.49248	-13.0476	9.33818
curveLM.44	4.39518	-5.15517	4.08631	-4.6614	5.53435	-5.16894	4.40955	-4.78578	5.10514	-6.09775	3.50588	-5.87249	2.62672	-6.42327	2.52101	-6.51188	6.03597	-10.5808	9.75	-11.0037	7.95923	-9.963	5.68121	-10.4329	5.67246	-9.58739	5.67355	-10.1108	6.58093	-8.98497	7.30381	-10.6446	6.6952	-9.30973	6.56579	-10.6776	7.17899	-10.1689	6.15805	-9.31369	8.95621	-8.70393	7.28962	-9.55651	7.35986	-12.5297	6.81132	-13.0107	8.60712
curveLM.45	4.03267	-4.74649	3.80952	-4.22894	5.2509	-4.81767	4.14597	-4.42862	4.87847	-5.77171	3.23263	-5.4359	2.25399	-5.86497	2.21196	-6.0234	5.68269	-10.0736	9.36246	-10.486	7.66836	-9.50091	5.29371	-9.96496	5.27889	-8.95033	5.27202	-9.55873	6.14408	-8.4724	6.92858	-10.1778	6.31294	-8.82555	6.03969	-10.1315	6.73527	-9.59312	5.78907	-8.74997	8.50242	-8.20561	6.8973	-8.9699	6.91004	-12.0206	6.45741	-12.423	8.13949
curveLM.46	4.19942	-4.22955	3.99484	-3.74875	5.38817	-4.3682	4.27305	-4.00792	5.06229	-5.39132	3.39732	-4.92936	2.44408	-5.20498	2.46989	-5.47797	5.87515	-9.48966	9.52226	-9.86662	7.87604	-8.99288	5.43368	-9.33159	5.51076	-8.23943	5.499	-8.9293	6.32183	-7.82298	7.12347	-9.56138	6.46145	-8.20772	6.19828	-9.40052	6.87666	-8.89033	6.06564	-8.12356	8.63281	-7.55794	7.10541	-8.28956	7.05306	-11.3227	6.63549	-11.7773	8.3618
curveLM.47	3.76396	-5.26212	3.34749	-4.66251	4.85626	-5.10068	3.85348	-4.76318	4.67653	-6.12132	2.83485	-6.17436	1.83008	-6.55177	1.80901	-6.97692	5.25364	-10.8421	8.71343	-11.2559	7.00855	-10.2961	4.81964	-10.9645	4.89551	-9.85678	4.88394	-10.6396	5.69373	-9.53378	6.3255	-10.9224	5.84329	-9.74677	5.4059	-11.1553	6.35237	-10.4464	5.196	-9.77652	7.91062	-9.00138	6.45135	-9.92535	6.36967	-12.8277	5.84117	-13.3244	7.43362
curveLM.48	4.18328	-5.80508	3.70105	-5.19189	5.19176	-5.55716	4.12424	-5.17718	5.0001	-6.55855	3.30903	-6.71738	2.34461	-7.30017	2.45515	-7.50786	5.78414	-11.3658	9.3177	-11.9619	7.56078	-10.9551	5.54773	-11.5673	5.46453	-10.5444	5.52696	-11.1358	6.44733	-10.1755	6.9878	-11.5365	6.50414	-10.3124	6.19903	-11.9181	7.00901	-11.0223	5.92496	-10.5353	8.51779	-9.74212	7.03343	-10.549	6.97097	-13.3555	6.43233	-14.041	8.10985
[truncated: 21 more columns]

## Sheet: HerosLM
	Heros_efasciatus_INPA39265.1	Heros_efasciatus_INPA39265.2	Heros_efasciatus_INPA9441_3.1	Heros_efasciatus_INPA9441_3.2	Heros_efasciatus_INPA9441_5.1	Heros_efasciatus_INPA9441_5.2	Heros_efasciatus_INPA9441_6.1	Heros_efasciatus_INPA9441_6.2	Heros_efasciatus_INPA9441_8.1	Heros_efasciatus_INPA9441_8.2	P1030073.1	P1030073.2	P1030074.1	P1030074.2	P1030076.1	P1030076.2	P1030077.1	P1030077.2	P1030079.1	P1030079.2	P3075999.1	P3075999.2	P3076001.1	P3076001.2	P3076002.1	P3076002.2	P3076003.1	P3076003.2	P3076004.1	P3076004.2	P3076005.1	P3076005.2	P3076006.1	P3076006.2	P3076007.1	P3076007.2	P3076008.1	P3076008.2	P3076009.1	P3076009.2	P3076010.1	P3076010.2	P3086115.1	P3086115.2	P3086116.1	P3086116.2	P3086117.1	P3086117.2	P3086118.1
LM1MaxGAnt	0.716101	-1.59414	1.39052	-2.78104	0.486171	-2.71903	0.23537	-2.74051	0.38327	-2.5592	4.92698	-6.33016	3.72497	-7.44371	1.78219	-4.28292	3.54465	-5.46275	2.92626	-3.57603	4.10052	-9.91955	2.69094	-9.95715	4.70367	-9.62658	5.05574	-10.8749	6.53275	-10.8524	4.42899	-9.74377	3.62033	-9.9425	4.28418	-9.41048	6.32645	-8.89032	5.46002	-9.18093	5.85864	-8.67799	5.65183	-12.2889	5.42085	-10.9494	5.14142	-11.8773	6.52174
LM2SDorPos	2.05322	-0.335765	3.41084	-0.893905	2.51123	-1.06448	2.10008	-1.03271	2.42157	-0.966886	9.46667	-2.01905	8.68952	-3.47581	4.4011	-2.02328	5.74408	-3.19172	4.99999	-1.75576	7.73659	-5.55362	7.38822	-4.46682	8.37758	-5.44111	8.48427	-6.26778	9.51915	-7.19936	8.30771	-5.3886	7.53565	-5.36345	7.77301	-5.02605	9.57624	-5.22098	9.17418	-4.83313	9.52446	-4.50562	9.19256	-8.19257	9.01679	-6.67336	9.0735	-7.16826	10.4883
LM3SDorAnt	2.08888	-0.322394	3.43792	-0.884876	2.54848	-1.05076	2.12015	-1.01994	2.43551	-0.963401	9.54921	-2	8.82033	-3.46335	4.4342	-2.01382	5.785	-3.17638	5.04607	-1.73732	7.78303	-5.52045	7.47633	-4.43971	8.43737	-5.42118	8.53784	-6.24099	9.57248	-7.17936	8.35468	-5.35505	7.60269	-5.33663	7.84653	-4.97927	9.62286	-5.18103	9.22137	-4.79943	9.59111	-4.46563	9.25923	-8.17035	9.08412	-6.62623	9.12079	-7.16151	10.5552
LM4SDorPos	4.03067	-1.08158	6.28668	-2.34086	5.40278	-2.16621	5.23652	-1.87931	5.06613	-2.00171	18.0762	-5.33968	16.5132	-7.08243	8.46657	-3.60692	9.73884	-4.67505	8.85251	-3.09677	16.5746	-7.53753	17.9961	-7.35433	16.8216	-7.41426	17.9596	-7.60035	16.9118	-8.92587	17.1388	-7.52928	16.3116	-7.55576	16.2612	-6.7972	17.0082	-7.16554	17.5934	-7.0441	17.5493	-6.67179	17.6962	-10.4296	17.2255	-9.17167	17.8565	-9.6275	19.1237
LM5CPToPos	4.33523	-1.22272	6.70429	-2.54853	5.77721	-2.29363	5.67442	-2.00338	5.49992	-2.14283	19.0222	-5.47937	17.4226	-7.33159	9.12366	-3.78656	10.1736	-4.84896	9.24421	-3.20276	17.5831	-7.42473	19.1755	-7.46278	17.6786	-7.44083	19.1382	-7.54008	17.8051	-8.90588	18.4206	-7.4152	17.3776	-7.50213	17.5377	-6.74373	17.7274	-7.26543	18.5236	-7.09803	18.5957	-6.56514	18.8592	-10.4889	18.3568	-9.09759	18.7618	-9.47211	20.2475
LM6CPBoPos	4.33969	-1.79322	6.62754	-3.32054	5.83798	-3.05818	5.70543	-2.7478	5.54696	-2.88498	18.9714	-7.91111	17.242	-9.51176	9.13312	-4.94474	10.1122	-5.94356	9.24421	-4.18432	17.5964	-10.0854	19.0535	-10.6689	17.858	-9.79267	19.1649	-10.2521	17.8651	-11.119	18.3736	-10.3142	17.4714	-10.1235	17.5177	-9.17656	18.0537	-9.44972	18.4697	-9.60559	18.609	-9.19787	18.8666	-12.7851	18.4645	-11.3063	18.978	-12.1273	19.9666
LM7AnaPos	4.08415	-1.76945	6.32731	-3.39955	5.39101	-3.17384	5.34964	-2.87005	5.13582	-2.95118	18.127	-8.07619	16.4945	-9.61142	8.57057	-5.01565	9.78999	-5.98448	8.88477	-4.25805	16.8068	-10.0456	17.8944	-10.696	17.1006	-9.89232	18.3949	-10.3793	17.1318	-11.2257	17.3469	-10.2001	16.5865	-10.3179	16.582	-9.31023	17.188	-9.56959	17.8091	-9.65952	17.8559	-9.19787	17.8518	-12.9407	17.3265	-11.6094	18.1065	-12.2421	19.0502
LM8AnaAnt	2.95503	-2.42761	4.8465	-4.43792	3.64825	-4.06581	3.6017	-3.94472	3.38497	-3.932	12.8889	-10.4444	11.2123	-11.7978	5.7862	-6.28729	7.14557	-7.27856	6.72348	-5.32717	11.9831	-12.8855	12.2888	-13.6377	12.583	-12.6361	13.386	-13.6672	12.9988	-13.6255	12.6293	-12.985	11.8666	-13.2008	11.9569	-11.8901	13.0058	-11.8804	13.0501	-12.1873	13.4569	-11.9506	13.1259	-15.3777	12.7272	-13.9528	13.188	-14.9513	14.1003
LM9BrePost	2.19436	-2.39493	3.28217	-4.12867	2.49947	-4.00699	2.49784	-3.87174	2.41634	-3.78392	9.75238	-10.1524	8.50888	-11.231	4.45783	-6.09347	5.8208	-6.99212	5.28109	-5.17049	8.8911	-12.8656	8.87942	-13.7461	9.52028	-12.6295	10.3927	-13.7878	10.5524	-13.6055	9.5089	-13.0722	8.83629	-13.2947	9.14314	-11.9903	10.3154	-11.927	10.246	-12.2143	10.5975	-11.9039	10.3926	-15.2888	9.80466	-13.7508	10.1883	-14.9108	11.3311
LM10BreAnt	1.49757	-2.16762	2.29797	-3.67269	1.45459	-3.61296	1.46331	-3.58711	1.3728	-3.40413	7.11111	-9.02222	6.12938	-10.0475	3.19565	-5.55929	4.84385	-6.54201	4.10598	-4.64054	6.48918	-12.003	5.65978	-12.7904	7.14187	-11.8788	7.71419	-13.1248	8.35259	-12.6989	6.72401	-12.1864	6.07411	-12.3292	6.73037	-11.3019	8.21772	-10.9814	7.87322	-11.3784	8.05813	-11.0041	7.77775	-14.4518	7.58918	-12.8013	7.72902	-14.0055	8.7291
LM11OpeTop	1.86454	-1.19003	2.77652	-2.16704	2.23482	-2.14072	2.03987	-1.98878	1.85015	-2.02436	9.07302	-4.74921	8.24103	-6.44084	4.01819	-3.57383	5.5139	-4.62902	4.81566	-2.89861	7.84938	-8.34702	7.39499	-8.44561	8.70976	-8.16499	8.83918	-9.37488	9.99245	-9.73247	8.32784	-8.48889	7.72337	-8.58152	7.92673	-8.16065	9.6495	-7.91805	9.127	-7.69796	9.54445	-7.6049	9.17775	-10.8444	8.94271	-9.52183	9.33023	-10.2288	10.709
LM12OpeBot	1.60603	-2.05173	2.44695	-3.54853	1.68396	-3.45809	1.62204	-3.45756	1.55224	-3.28219	7.46032	-8.81905	7.01391	-9.78584	3.41783	-5.38438	5.04333	-6.38344	4.33639	-4.48386	7.14606	-11.6646	6.35793	-12.3905	7.84609	-11.4801	8.12267	-12.79	8.93254	-12.5256	7.36822	-11.9046	6.57023	-12.0611	7.2049	-11.048	8.81707	-10.715	8.42596	-11.0077	8.95792	-10.3976	8.26664	-14.1777	8.02689	-12.6397	8.32356	-13.7285	9.3311
LM13PreOpe	1.53323	-1.32969	2.42889	-2.47856	1.7212	-2.40733	1.56548	-2.28254	1.54179	-2.30659	7.79048	-5.77778	7.25061	-6.89556	3.52183	-3.98983	5.04333	-5.11494	4.36865	-3.32718	7.27876	-8.7783	6.51383	-8.68285	7.88596	-8.92236	8.22981	-10.0713	9.29251	-10.2924	7.55612	-9.07942	7.05964	-9.06423	7.19822	-8.53494	9.01685	-8.43082	8.63492	-8.34507	8.79796	-8.21809	8.44442	-11.3777	8.39053	-10.0538	8.45193	-10.7625	9.82609
LM14ManPos	1.03255	-1.93882	1.80135	-3.32731	0.913532	-3.25813	0.771794	-3.28605	0.909395	-3.14456	5.90476	-8.06984	5.02061	-9.08195	2.52437	-5.11492	4.30678	-6.20442	3.49769	-4.26727	5.44746	-11.3594	4.35159	-11.8483	6.03903	-11.0815	6.44188	-12.3949	7.55266	-12.0723	5.56308	-11.3476	4.93437	-11.5381	5.61421	-10.7472	7.3187	-10.2555	6.78121	-10.6302	7.05836	-10.1376	6.74813	-13.7777	6.63296	-12.2087	6.48589	-13.2893	7.67224
LM15ManAnt	0.696787	-1.68328	1.40181	-2.90971	0.47833	-2.8445	0.206177	-2.97953	0.337974	-2.76825	4.95873	-6.71746	3.6876	-7.9545	1.78691	-4.4862	3.5958	-5.66735	2.91243	-3.74653	4.1337	-10.2778	2.75872	-10.6553	4.78339	-10.0651	5.10931	-11.2766	6.55275	-11.1657	4.3753	-10.3008	3.64044	-10.5459	4.35101	-9.76471	6.25319	-9.25659	5.52069	-9.63256	5.9053	-9.11122	5.65924	-12.6444	5.48819	-11.2659	5.1752	-12.1746	6.38796
LM16Eye	1.16924	-1.0177	1.96163	-1.96163	1.27816	-1.93684	1.10204	-1.86654	1.16201	-1.81531	6.92698	-4.09524	6.29757	-5.63106	2.96401	-3.26656	4.4858	-4.5523	3.894	-2.70045	6.31003	-7.76313	5.40221	-7.71357	6.95585	-7.59364	7.30571	-8.80569	8.46591	-9.25918	6.53611	-7.77086	6.08081	-7.9312	6.33604	-7.51235	8.19109	-7.33868	7.64403	-7.17892	7.96482	-6.90507	7.54813	-10.3703	7.46797	-8.91578	7.39797	-9.4586	8.74916
LM17EyeCen	1.17666	-1.27472	1.9684	-2.307	1.24287	-2.29167	1.08197	-2.20226	1.09755	-2.12715	6.86349	-4.90159	6.26019	-6.35986	2.94037	-3.71565	4.4858	-4.93592	3.83409	-3.08755	6.24368	-8.43991	5.3751	-8.33716	6.95585	-8.35765	7.29232	-9.45524	8.43258	-9.84579	6.54282	-8.57613	6.00706	-8.64856	6.28925	-8.15397	8.17777	-7.93137	7.62381	-7.83277	7.97148	-7.53159	7.49627	-11.037	7.40737	-9.58917	7.36419	-10.2828	8.68896
LM18PrMAnt	0.705701	-1.64168	1.39503	-2.84199	0.470489	-2.81313	0.226247	-2.77517	0.336232	-2.63759	4.95238	-6.59048	3.67514	-7.73025	1.75855	-4.42001	3.57023	-5.60086	2.90322	-3.67741	4.09389	-10.0523	2.64349	-10.2689	4.69703	-9.88568	5.05574	-11.049	6.53275	-10.999	4.29478	-10.0256	3.55999	-10.2844	4.29086	-9.55752	6.28649	-9.03683	5.46002	-9.38989	5.79866	-8.84462	5.68887	-12.5185	5.43431	-11.0908	5.14142	-12.0327	6.40134
LM19PrMPos	0.829013	-1.66545	1.54853	-2.86907	0.644961	-2.77392	0.443371	-2.79707	0.552257	-2.65502	5.23175	-6.64127	4.42262	-7.96695	2.09892	-4.4011	3.8362	-5.5804	3.20736	-3.67741	4.69769	-10.185	3.53143	-10.4587	5.3946	-9.97205	5.69189	-11.1963	7.05937	-11.039	4.98597	-10.2605	4.33769	-10.3515	4.91912	-9.69119	6.8592	-9.26325	6.10714	-9.47078	6.44517	-9.00458	6.06665	-12.5407	6.01343	-11.138	5.80352	-12.1611	6.99666
LM20MaxGPos	0.88844	-1.70705	1.63205	-2.97517	0.707693	-2.85234	0.556494	-2.87005	0.620201	-2.74212	5.59365	-7.10476	4.49114	-8.19743	2.24546	-4.55238	3.98965	-5.72362	3.2811	-3.78801	4.96309	-10.3973	3.99913	-10.818	5.73343	-10.1979	6.08028	-11.4842	7.32602	-11.2657	5.3215	-10.6094	4.67961	-10.6666	5.21319	-9.91844	7.11892	-9.51631	6.37677	-9.72019	6.72511	-9.33117	6.37035	-12.8666	6.25586	-11.4073	6.20214	-12.5191	7.27759
LM21PecTop	2.03985	-1.55254	3.1377	-2.81941	2.34264	-2.79353	2.30078	-2.68394	2.19683	-2.59056	9.64444	-6.92698	8.54625	-8.47774	4.24983	-4.49092	5.83615	-5.5139	5.08754	-3.79722	8.58588	-10.0191	8.16771	-10.1198	9.18146	-9.92554	9.78336	-10.9016	10.3991	-11.1257	9.21364	-10.1464	8.46755	-10.2107	8.76218	-9.37038	10.2222	-9.32985	9.91567	-9.35619	10.171	-9.06456	9.94812	-12.5259	9.65651	-11.0774	9.83018	-11.9989	11.204
LM22PecBot	2.12899	-1.85117	3.24831	-3.31377	2.42106	-3.28558	2.4358	-3.12732	2.29788	-3.01738	9.84127	-8.39365	8.58986	-9.57405	4.44838	-5.1102	6.02028	-6.07655	5.23501	-4.341	8.97736	-11.2731	8.96753	-11.6585	9.66644	-11.055	10.0713	-12.2007	10.6124	-12.1456	9.54245	-11.3879	8.77595	-11.6186	9.18324	-10.4197	10.4886	-10.382	10.2932	-10.5695	10.4842	-10.231	10.237	-13.6444	9.90567	-12.0807	10.1275	-13.2961	11.5786
curveLM.23	0.868329	-1.25472	1.62754	-2.25878	0.782187	-2.26466	0.463567	-2.29154	0.685903	-2.12416	5.41587	-5.13071	4.41786	-6.35217	2.17928	-3.69433	3.86942	-4.91293	3.20457	-3.10417	4.5405	-8.85587	3.23444	-8.57993	5.18418	-8.59465	5.5044	-9.83251	6.96851	-10.0033	5.0156	-8.70084	4.17679	-8.86213	4.68379	-8.30909	6.80676	-8.02377	5.92316	-8.08416	6.40518	-7.7014	5.96615	-11.2116	5.89013	-9.93469	5.41167	-10.6238	6.92744
curveLM.24	1.10684	-0.958863	1.96193	-1.80331	1.13309	-1.85139	0.791992	-1.88843	1.02218	-1.71123	6.12698	-4.04191	5.2766	-5.34393	2.57089	-3.0924	4.19425	-4.36312	3.58064	-2.6917	5.10243	-7.83493	3.9449	-7.2798	5.7781	-7.64862	6.05205	-8.82723	7.44036	-9.18483	5.47965	-7.59928	4.81162	-7.82601	5.23646	-7.32199	7.29872	-7.16594	6.47788	-7.1043	6.94493	-6.69857	6.54072	-10.2533	6.37534	-8.91077	6.01296	-9.51599	7.58856
curveLM.25	1.40298	-0.715605	2.40789	-1.41084	1.54151	-1.50099	1.20693	-1.56001	1.45087	-1.36617	7.08283	-3.11399	6.32488	-4.48492	3.12784	-2.61892	4.63956	-3.85124	4.02201	-2.31438	5.83446	-6.91166	4.92589	-6.16321	6.46759	-6.7266	6.70385	-7.88079	7.98957	-8.4023	6.24739	-6.62351	5.63606	-6.90771	5.91746	-6.38951	7.94356	-6.36754	7.20533	-6.16835	7.66198	-5.80823	7.26724	-9.36234	7.11368	-7.99322	6.89278	-8.53148	8.43137
curveLM.26	1.71166	-0.497553	2.88604	-1.0801	2.01063	-1.23503	1.64547	-1.27567	1.9203	-1.12194	8.22075	-2.45861	7.48599	-3.8807	3.75726	-2.29366	5.16604	-3.46286	4.49643	-1.99664	6.73319	-6.11097	6.0861	-5.17246	7.38993	-6.0191	7.56007	-7.01117	8.75696	-7.78824	7.25955	-6.00057	6.53392	-6.04338	6.81966	-5.63186	8.71715	-5.70046	8.1336	-5.41284	8.5711	-5.09882	8.18561	-8.681	8.04414	-7.28237	7.93192	-7.73578	9.41862
curveLM.27	2.65852	-0.286737	4.35325	-0.901779	3.40908	-1.01787	2.98694	-0.863022	3.23713	-0.947722	12.1392	-1.84127	11.2809	-3.48827	5.65846	-1.96182	6.98562	-3.08431	6.16488	-1.69124	10.2403	-5.16878	10.4519	-3.87034	10.7724	-5.03585	10.9739	-5.43743	11.5764	-6.61275	10.7916	-4.9457	10.0442	-4.8204	10.1583	-4.49137	11.7034	-4.70155	11.584	-4.32083	11.8416	-4.10571	11.6611	-7.72402	11.4545	-6.26259	11.6051	-6.79668	13.0883
curveLM.28	3.21499	-0.393707	5.20929	-1.09417	4.24012	-1.16642	3.88594	-0.948378	3.9822	-1.10767	14.6271	-2.29062	13.5749	-3.96967	6.81959	-2.1651	8.15484	-3.25822	7.22996	-1.91201	12.8157	-5.14224	13.6152	-3.95846	13.2252	-5.07571	13.6839	-5.21645	13.7621	-6.62608	13.3555	-4.97926	12.6497	-4.82711	12.6247	-4.478	13.9115	-4.8691	14.0832	-4.38324	14.1889	-4.22569	14.1523	-7.88887	13.9338	-6.36486	14.184	-6.92504	15.6325
curveLM.29	3.70923	-0.638315	5.9229	-1.56659	5.01454	-1.44274	4.7088	-1.19692	4.67496	-1.38406	16.8134	-3.27056	15.6151	-5.00193	7.87853	-2.62178	9.20423	-3.68521	8.22964	-2.27113	15.1677	-5.67284	16.4186	-4.89565	15.4374	-5.64477	16.2668	-5.77895	15.746	-7.21269	15.701	-5.6284	14.9707	-5.59333	14.9141	-4.97259	15.9368	-5.40822	16.3138	-5.0758	16.2922	-4.87489	16.4836	-8.47405	16.0871	-7.20502	16.4822	-7.67218	17.9893
curveLM.30	4.17746	-1.16329	6.50214	-2.43341	5.58428	-2.23678	5.45729	-1.93792	5.27327	-2.09213	18.5244	-5.46667	16.9653	-7.21324	8.77384	-3.73463	9.94138	-4.79063	9.03596	-3.17972	17.0987	-7.55744	18.5669	-7.46278	17.2493	-7.49398	18.5503	-7.64723	17.3587	-9.0192	17.789	-7.56283	16.8577	-7.59599	16.8908	-6.87072	17.3401	-7.32536	18.0414	-7.15195	18.0941	-6.69845	18.2568	-10.5555	17.8045	-9.27268	18.3349	-9.66804	19.6718
curveLM.31	4.21561	-1.765	6.4807	-3.36795	5.61839	-3.12679	5.52489	-2.80254	5.33532	-2.90588	18.5732	-8.0381	16.8628	-9.54838	8.83773	-4.94474	9.94688	-5.95379	9.05877	-4.20736	17.2079	-9.99254	18.4731	-10.6146	17.4667	-9.81196	18.7599	-10.2655	17.4737	-11.1457	17.868	-10.1665	16.9931	-10.1302	17.0321	-9.20998	17.6044	-9.47945	18.1263	-9.60559	18.2324	-9.13122	18.3536	-12.8389	17.8723	-11.4208	18.5388	-12.1678	19.5254
curveLM.32	1.82976	-2.31409	2.76393	-3.9526	1.95044	-3.86585	1.95559	-3.78564	1.86949	-3.64647	8.35745	-9.73523	7.26464	-10.7576	3.79534	-5.88547	5.31254	-6.81121	4.65171	-4.99999	7.65408	-12.5073	7.15782	-13.4615	8.25317	-12.4187	8.9798	-13.6182	9.38783	-13.2941	8.06412	-12.7367	7.38936	-12.9661	7.88896	-11.7588	9.19962	-11.597	8.99551	-11.9177	9.24882	-11.6306	9.02822	-14.9764	8.6519	-13.3657	8.92192	-14.5325	9.95796
curveLM.33	1.95813	-1.40611	3.00677	-2.49866	2.39139	-2.48601	2.2497	-2.36412	2.13309	-2.30207	9.46032	-5.87499	8.72894	-7.38347	4.35413	-4.05159	5.88729	-5.03696	5.06896	-3.3086	8.33209	-9.21457	8.13382	-9.36537	9.15473	-9.00193	9.48872	-10.2205	10.2191	-10.5437	8.97392	-9.33629	8.26375	-9.52416	8.51642	-8.72361	10.1163	-8.65126	9.67974	-8.47857	9.97484	-8.32856	9.73215	-11.7247	9.52848	-10.3298	9.82343	-11.1387	11.2677
curveLM.34	1.86598	-1.63727	2.89208	-2.89347	2.15727	-2.81227	2.08184	-2.73708	2.0052	-2.67472	8.96364	-6.89032	8.33955	-8.1476	4.14046	-4.48684	5.6162	-5.48355	4.9118	-3.75177	8.14967	-9.98419	7.76287	-10.4772	8.88636	-9.86853	9.26105	-11.0675	10.0791	-11.401	8.66154	-10.222	7.94461	-10.4741	8.23259	-9.5591	9.88924	-9.42688	9.51119	-9.47755	9.90437	-9.00919	9.4201	-12.5354	9.274	-11.1299	9.44508	-12.0557	10.7559
curveLM.35	1.78102	-1.87229	2.73138	-3.2658	1.9937	-3.17579	1.9306	-3.15448	1.82924	-3.02939	8.42737	-8.04882	7.81493	-9.07572	3.88336	-5.01339	5.43928	-6.01005	4.69584	-4.17453	7.83232	-10.9319	7.24934	-11.5737	8.54367	-10.7712	8.89048	-12.0758	9.69963	-12.1451	8.20349	-11.2102	7.436	-11.4299	7.87521	-10.3977	9.4699	-10.1954	9.07214	-10.321	9.50446	-9.74157	9.04776	-13.4781	8.85114	-12.0646	9.03972	-12.9901	10.1912
curveLM.36	1.47724	-1.60259	2.33183	-2.83422	1.61281	-2.79606	1.46696	-2.66896	1.45709	-2.62474	7.47937	-6.72234	6.92047	-7.89392	3.39878	-4.49107	4.94615	-5.54213	4.21658	-3.7201	7.03326	-9.7618	6.3376	-10.005	7.67336	-9.82309	8.13606	-11.0582	9.07684	-11.0814	7.38836	-10.0996	6.86522	-10.1552	7.07123	-9.45268	8.79043	-9.22301	8.41922	-9.28697	8.56674	-9.0825	8.25366	-12.3018	8.14371	-10.9336	8.22222	-11.7987	9.4879
curveLM.37	1.47529	-1.88309	2.28442	-3.20959	1.55994	-3.20077	1.37755	-3.06512	1.40977	-2.96376	7.2381	-7.70018	6.60902	-8.8751	3.32328	-4.98134	4.88477	-5.97691	4.15206	-4.12481	6.82093	-10.7746	6.14103	-11.2996	7.54049	-10.7309	7.95526	-12.029	8.92587	-11.8806	7.19375	-11.1204	6.55682	-11.1715	6.96429	-10.3732	8.61063	-10.0134	8.27092	-10.2384	8.43138	-9.96682	8.05923	-13.2331	7.97302	-11.8315	8.08034	-12.8657	9.15719
curveLM.38	1.29566	-2.02053	2.13264	-3.46727	1.29032	-3.39536	1.18081	-3.34809	1.24392	-3.19508	6.82501	-8.4127	5.97273	-9.47969	3.01067	-5.24729	4.73009	-6.29649	3.90566	-4.38953	6.46963	-11.5584	5.56923	-12.2211	6.93976	-11.2941	7.37957	-12.703	8.33707	-12.2989	6.50657	-11.71	5.95803	-11.8666	6.49988	-10.9611	8.09938	-10.5285	7.72639	-10.8189	7.84281	-10.5242	7.66786	-13.9555	7.52016	-12.4376	7.52045	-13.5325	8.67512
curveLM.39	0.900326	-1.87743	1.63888	-3.21902	0.742583	-3.14207	0.543465	-3.23106	0.693851	-3.04351	5.46431	-7.70558	4.49003	-8.78808	2.23032	-4.94379	4.03536	-6.05064	3.25596	-4.13153	4.9261	-11.0807	3.71625	-11.5093	5.53683	-10.8118	5.90025	-12.1078	7.13156	-11.8645	5.07359	-11.0859	4.44076	-11.2725	5.11208	-10.4589	6.86954	-10.0024	6.25139	-10.3767	6.57349	-9.88606	6.26153	-13.5134	6.1636	-11.973	5.93332	-13.0205	7.12566
curveLM.40	0.778769	-1.80362	1.48682	-3.07599	0.57718	-3.02372	0.324774	-3.15925	0.479503	-2.94944	5.12808	-7.24236	3.95612	-8.48463	1.9516	-4.76907	3.77117	-5.89387	3.02013	-3.98156	4.39906	-10.7688	3.12157	-11.1298	5.08222	-10.4836	5.37903	-11.7807	6.7833	-11.5562	4.67572	-10.6884	3.97938	-10.9385	4.6399	-10.1457	6.47961	-9.65114	5.7605	-10.1246	6.13858	-9.5474	5.88605	-13.1379	5.73346	-11.6998	5.45111	-12.6869	6.68795
curveLM.41	1.37524	-1.1093	2.21784	-2.06434	1.54477	-2.06098	1.38556	-1.98401	1.39768	-1.95168	7.47736	-4.44879	6.84919	-5.87123	3.29816	-3.43052	4.80293	-4.66418	4.1705	-2.87311	6.74254	-8.06294	5.93091	-7.96085	7.60214	-7.81473	7.81463	-9.04309	8.90588	-9.45262	7.11993	-8.03122	6.63972	-8.19512	6.78846	-7.76426	8.62232	-7.59677	8.15826	-7.37633	8.41805	-7.12695	8.01928	-10.5896	7.97975	-9.17314	7.95198	-9.75526	9.36383
curveLM.42	1.41911	-1.33386	2.27088	-2.33574	1.57944	-2.36482	1.41222	-2.28114	1.39719	-2.2067	7.59189	-5.12557	6.9267	-6.47174	3.35637	-3.79721	4.86431	-4.99512	4.19386	-3.20244	6.82723	-8.57925	6.01338	-8.54615	7.7495	-8.4941	7.89444	-9.6098	9.00587	-9.93365	7.23641	-8.66768	6.64362	-8.83664	6.85067	-8.26758	8.73666	-8.09169	8.217	-7.94147	8.51802	-7.64418	8.08004	-11.1495	8.03495	-9.72926	8.05332	-10.407	9.48017
curveLM.43	1.28987	-1.52254	2.12908	-2.57336	1.37389	-2.58018	1.21688	-2.50889	1.21353	-2.4136	7.14937	-5.64444	6.57165	-6.91739	3.12227	-4.07739	4.66671	-5.26138	3.97097	-3.44239	6.45648	-8.94371	5.63149	-8.96075	7.36996	-9.06631	7.53791	-10.011	8.69863	-10.293	6.86584	-9.16575	6.24033	-9.30559	6.49644	-8.63063	8.40902	-8.47744	7.88455	-8.37877	8.21561	-8.03395	7.77619	-11.5571	7.68501	-10.1414	7.70054	-10.9247	9.0494
curveLM.44	1.06635	-1.52134	1.85799	-2.60271	1.06593	-2.58769	0.910356	-2.50879	0.936104	-2.40763	6.47299	-5.59046	5.96337	-6.92265	2.75443	-4.07492	4.33831	-5.26327	3.65099	-3.41935	5.93001	-8.94418	5.04783	-8.95398	6.65758	-9.0818	6.97013	-9.99019	8.19574	-10.3191	6.24089	-9.24052	5.60037	-9.31456	6.00303	-8.62299	7.87824	-8.46427	7.32581	-8.41248	7.72069	-7.9873	7.24196	-11.5827	7.12155	-10.1279	7.04667	-10.8977	8.37305
curveLM.45	0.922611	-1.35151	1.693	-2.38828	0.882166	-2.35152	0.720706	-2.28931	0.792672	-2.17726	6.10159	-5.03106	5.55631	-6.47299	2.51964	-3.78579	4.11753	-5.01609	3.49737	-3.14253	5.65978	-8.52168	4.67017	-8.51993	6.16526	-8.62676	6.62938	-9.56545	7.8993	-9.94146	5.85134	-8.75032	5.2897	-8.78287	5.69441	-8.22146	7.58508	-8.04757	6.97669	-7.98	7.38495	-7.64257	6.9185	-11.1702	6.76795	-9.67702	6.6548	-10.3874	7.94649
curveLM.46	0.970885	-1.12988	1.73669	-2.11432	1.00184	-2.07006	0.824589	-2.00897	0.904076	-1.92506	6.3337	-4.4028	5.73927	-5.89036	2.64461	-3.43941	4.18773	-4.70203	3.5908	-2.83775	5.86197	-8.0254	4.87435	-7.97708	6.35351	-7.95681	6.81637	-9.04727	8.03334	-9.4651	5.99255	-8.11472	5.51242	-8.19119	5.8797	-7.75481	7.70934	-7.54073	7.15267	-7.44109	7.52079	-7.14247	7.08078	-10.6451	6.94134	-9.12591	6.81887	-9.7607	8.12064
curveLM.47	0.787793	-1.60195	1.4912	-2.81941	0.578475	-2.73275	0.36056	-2.70219	0.499264	-2.54802	5.16785	-6.55832	4.10268	-7.54111	1.97206	-4.31206	3.71564	-5.49344	3.07352	-3.59446	4.42987	-9.97263	3.1585	-10.1808	5.09302	-9.70368	5.4608	-10.9083	6.82539	-10.9257	4.7726	-9.95318	4.0411	-10.09	4.67239	-9.39712	6.62707	-9.02351	5.81089	-9.25507	6.22416	-8.77024	5.91104	-12.4444	5.75193	-10.9764	5.55126	-11.9719	6.76756
curveLM.48	0.83444	-1.65602	1.57637	-2.88563	0.651119	-2.78008	0.462039	-2.77195	0.575175	-2.63786	5.38825	-6.83587	4.40514	-7.8062	2.13643	-4.40553	3.86736	-5.59109	3.2001	-3.66554	4.73276	-10.1537	3.59921	-10.483	5.41379	-9.94473	5.79144	-11.1695	7.11755	-11.0324	5.05978	-10.2937	4.36354	-10.3706	4.93505	-9.66702	6.88503	-9.2691	6.10743	-9.46433	6.51193	-9.03135	6.15289	-12.6418	6.04291	-11.1405	5.90423	-12.2212	7.05413
[truncated: 17 more columns]

## Sheet: Linear Measurements
Individual.ID	Dam	Species	Body Depth	Jaw Length		Peduncle Length	Eye Diameter	Standard Length
Caquetaia_MZUSP_45823_1	Pre	Caquetaia spectabilis	5.1	2.73		1.3	1.21	10.4
Caquetaia_MZUSP_45824_1	Pre	Caquetaia spectabilis	5.12	2.43		1.42	1.14	10.84
Caquetaia_MZUSP_45825_1	Pre	Caquetaia spectabilis	4.15	2.24		1.15	1.01	8.7
Caquetaia_MZUSP_45825_2	Pre	Caquetaia spectabilis	3.94	1.79		1.09	0.94	8.71
Caquetaia_MZUSP_45827_1	Pre	Caquetaia spectabilis	4.19	1.7		0.83	0.9	8.68
Caquetaia_MZUSP_45828_1	Pre	Caquetaia spectabilis	5.85	2.65		1.54	1.21	12.14
Caquetaia_MZUSP_45830_1	Pre	Caquetaia spectabilis	7.03	3.13		1.75	1.41	15.07
Caquetaia_MZUSP_45830_2	Pre	Caquetaia spectabilis	6.58	2.82		1.65	1.31	13.96
Caquetaia_Tucur_2018_76	Post	Caquetaia spectabilis	7.68	3.13		1.9	1.43	15.89
Caquetaia_Tucur_2018_77	Post	Caquetaia spectabilis	7.69	3.21		2.23	1.45	16.75
Caquetaia_Tucur_2018_78	Post	Caquetaia spectabilis	6.71	2.62		1.51	1.36	14.22
Caquetaia_Tucur_2018_79	Post	Caquetaia spectabilis	6.92	2.59		1.65	1.37	14.27
Caquetaia_Tucur_2018_149	Post	Caquetaia spectabilis	7.1	2.68		1.57	1.39	13.79
Caquetaia_Tucur_2018_150	Post	Caquetaia spectabilis	7.48	3.04		1.52	1.46	14.96
Caquetaia_Tucur_2018_151	Post	Caquetaia spectabilis	6.87	2.91		1.38	1.18	13.76
Caquetaia_Tucur_2018_152	Post	Caquetaia spectabilis	7.38	3.09		1.67	1.35	15.28
Caquetaia_Tucur_2018_153	Post	Caquetaia spectabilis	7.49	3.07		1.65	1.67	15.02
Caquetaia_Tucur_2018_154	Post	Caquetaia spectabilis	7.59	2.97		1.65	1.48	14.47
Caquetaia_Tucur_2018_155	Post	Caquetaia spectabilis	8.33	3.15		1.38	1.46	16.14
Caquetaia_Tucur_2018_156	Post	Caquetaia spectabilis	7.2	3.09		1.59	1.43	14.67
Caquetaia_Tucur_2018_157	Post	Caquetaia spectabilis	7.2	2.97		1.49	1.37	14.86
Caquetaia_Tucur_2018_158	Post	Caquetaia spectabilis	8.89	3.46		1.57	1.55	17.03
Caquetaia_Tucur_2018_159	Post	Caquetaia spectabilis	7.46	2.65		1.62	1.46	15.02
Caquetaia_Tucur_2018_160	Post	Caquetaia spectabilis	8.07	3.09		1.89	1.53	16.81
Caquetaia_Tucur_2018_162	Post	Caquetaia spectabilis	7.76	3.19		1.42	1.48	15.03
Caquetaia_Tucur_2018_163	Post	Caquetaia spectabilis	7.28	3.04		1.73	1.55	15.18
Caquetaia_Tucur_2018_164	Post	Caquetaia spectabilis	7.14	2.78		1.65	1.51	14.9
Caquetaia_Tucur_2018_165	Post	Caquetaia spectabilis	8.31	2.91		1.67	1.54	16.04
Caquetaia_Tucur_2018_166	Post	Caquetaia spectabilis	7.81	3.1		1.68	1.59	16.69
Caquetaia_Tucur_2018_167	Post	Caquetaia spectabilis	6.98	2.76		1.59	1.39	14.6
Caquetaia_Tucur_2018_168	Post	Caquetaia spectabilis	6.85	2.52		1.44	1.27	13.83
Caquetaia_Tucur_2018_169	Post	Caquetaia spectabilis	7.67	2.96		1.37	1.39	15.38
Caquetaia_Tucur_2018_170	Post	Caquetaia spectabilis	8.26	3.32		1.85	1.45	16.02
Caquetaia_Tucur_2018_171	Post	Caquetaia spectabilis	8.18	2.93		1.71	1.46	15.84
Caquetaia_Tucur_2018_172	Post	Caquetaia spectabilis	6.94	2.87		1.3	1.4	14.48
P3075910	Post	Cichla pinima	6.21	3.32		3.91	1.09	19.94
P3075911	Post	Cichla pinima	5.84	3.07		4.28	1.11	23.31
P3075913	Post	Cichla pinima	6.9	3.09		4.85	1.36	23.92
P3075914	Post	Cichla pinima	6.5	3.04		4.49	1.29	22.39
P3075915	Post	Cichla pinima	6.78	3.37		4.46	1.39	24.69
P3075916	Post	Cichla pinima	6.85	3.59		4.05	1.37	23.63
P3075917	Post	Cichla pinima	7.44	3.46		4.49	1.38	26.01
P3075918	Post	Cichla pinima	7.34	3.77		5	1.44	25.84
P3075919	Post	Cichla pinima	5.85	2.67		3.7	1.25	21.12
P3075920	Post	Cichla pinima	6.25	2.97		4.23	1.23	23.19
P3075921	Post	Cichla pinima	6.98	3.69		4.43	1.66	25.62
P3075922	Post	Cichla kelberi	7.68	3.82		4.59	1.59	25.39
P3075923	Post	Cichla kelberi	8.24	3.9		4.82	1.63	28.31
P3075924	Post	Cichla kelberi	5.76	2.94		3.34	1.41	19.34
P3075925	Post	Cichla kelberi	7.25	3.46		4.01	1.41	22.67
P3086012	Post	Cichla pinima	6.81	3.2		4.27	1.3	24.75
P3086013	Post	Cichla pinima	10.38	4.37		5.54	1.57	33.43
P3086014	Post	Cichla pinima	7.15	3.99		4.28	1.04	24.26
P3086015	Post	Cichla pinima	10.13	5.07		5.88	1.55	33.49
P3086016	Post	Cichla pinima	6.64	4.39		4.55	1.43	24.43
P3086017	Post	Cichla pinima	10.12	4.97		5.87	1.77	33.26
P3086018	Post	Cichla pinima	8.13	4.49		4.7	1.5	27.88
P3086019	Post	Cichla pinima	7.15	3.52		4.25	1.35	25.05
P3086020	Post	Cichla pinima	6.1	2.72		3.94	1.33	20.75
P3086021	Post	Cichla pinima	7.28	3.8		4.7	1.34	25.39
P3086022	Post	Cichla pinima	7.01	3.31		4.75	1.47	24.7
P3086023	Post	Cichla pinima	7.24	3.45		4.51	1.26	25.08
P3086024	Post	Cichla pinima	4.65	2.88		3.48	1.11	17.18
P3086025	Post	Cichla pinima	4.44	2.33		3	1.16	16.39
P3086051	Post	Cichla kelberi	11.98	4.79		5.88	1.83	36.06
P3086052	Post	Cichla kelberi	6.67	2.9		3.43	1.41	20.58
P3086054	Post	Cichla kelberi	13.73	5.06		7.45	1.87	41.16
P3086055	Post	Cichla kelberi	8.93	4.05		4.61	1.63	27.21
P3086056	Post	Cichla kelberi	6.99	3.35		3.88	1.56	23.25
P3086057	Post	Cichla kelberi	9.8	4.54		6.24	1.69	32.38
P3086058	Post	Cichla kelberi	8.59	4		4.47	1.71	26.14
P3086059	Post	Cichla kelberi	8.38	3.81		4.89	1.7	26.55
P3086060	Post	Cichla kelberi	9.74	4.22		5.92	1.79	30.74
P3086061	Post	Cichla kelberi	8.74	3.81		4.31	1.7	26.48
P3086062	Post	Cichla kelberi	7.38	3.8		4.13	1.43	23.93
P3086063	Post	Cichla kelberi	7.1	3.09		4.08	1.42	23.19
P3086064	Post	Cichla kelberi	9.06	4.58		4.82	1.67	28.32
P3086065	Post	Cichla kelberi	8.1	3.41		4.96	1.58	27.22
P3086066	Post	Cichla kelberi	9.22	4.44		5.27	1.65	29.77
P3086067	Post	Cichla kelberi	8.5	3.51		5.23	1.73	26.87
P3086068	Post	Cichla kelberi	7.99	4		4.51	1.54	25.41
Ckelberi_MZUSP_50594_1	Pre	Cichla kelberi	6.6	3.23		3.05	1.26	21.05
Ckelberi_MZUSP_50595_1	Pre	Cichla kelberi	3.91	1.76		2.26	0.94	12.54
Ckelberi_MZUSP_50595_2	Pre	Cichla kelberi	3.16	1.39		1.78	0.8	10.05
Ckelberi_MZUSP_50599_1_flattened	Pre	Cichla kelberi	5.54	2.86		3.29	1.39	17.92
Ckelberi_MZUSP_50599_2	Pre	Cichla kelberi	4.11	1.9		2.63	1.06	12.89
Ckelberi_MZUSP_50599_3	Pre	Cichla kelberi	3.9	1.94		2.26	1	11.83
Ckelberi_MZUSP_63139_1	Pre	Cichla kelberi	3.88	1.82		2.37	0.97	12.92
Ckelberi_MZUSP_46067_1	Pre	Cichla kelberi	4.42	2		2.18	1	13.55
P1020962_01	Pre	Cichla kelberi	7.14	3.58		4.18	1.58	22.2
P1020962_02	Pre	Cichla kelberi	7.69	3.75		3.86	1.61	22.07
P1020964	Pre	Cichla kelberi	6.06	2.62		3.02	1.2	18.53
_DSC6692_Cpinima	Pre	Cichla pinima 3.21			1.42	2.15	0.53	11.64
_DSC6694	Pre	Cichla pinima	3.09	1.38		1.7	0.59	10.44
_DSC6695	Pre	Cichla pinima	3.21	1.4		2.17	0.62	11.05
_DSC6696	Pre	Cichla pinima	6.54	3.33		3.34	1.24	21.61
_DSC6697	Pre	Cichla pinima	6.02	2.63		3.99	1.11	21.01
_DSC6698	Pre	Cichla pinima	5.82	2.92		3.71	1.08	20.37
_DSC6699	Pre	Cichla pinima	6.56	2.67		4.19	1.38	24.28
_DSC6700	Pre	Cichla pinima	6.16	2.55		3.52	1.34	21.71
_DSC6701	Pre	Cichla pinima	6.06	2.99		3.62	1.28	22.81
_DSC6702	Pre	Cichla pinima	7.05	3.37		4.7	1.34	23.01
_DSC6703	Pre	Cichla pinima	6.94	3.69		4.33	1.56	23.91
_DSC6704	Pre	Cichla pinima	7.03	3.96		4.91	1.46	24.81
Geophagus_MZUSP_40927_1	Pre	Geophagus neambi	6.18	1.34		2.06	1.1	13.11
Geophagus_MZUSP_44835_1	Pre	Geophagus neambi	5.08	0.96		1.68	0.98	11.3
Geophagus_MZUSP_44835_2	Pre	Geophagus neambi	4.87	0.85		1.89	1.07	11.99
Geophagus_MZUSP_44835_3	Pre	Geophagus neambi	4.74	1.01		1.8	0.88	11.05
Geophagus_MZUSP_44954_1	Pre	Geophagus neambi	4.4	1		1.6	0.89	10.32
Geophagus_MZUSP_44954_2	Pre	Geophagus neambi	4.11	0.9		1.52	0.92	9.91
Geophagus_MZUSP_44956_1	Pre	Geophagus neambi	3.89	0.81		1.56	0.86	9.28
Geophagus_MZUSP_44958_1	Pre	Geophagus neambi	3.61	0.87		1.49	0.9	9.36
Geophagus_MZUSP_44958_4	Pre	Geophagus neambi	3.69	0.93		1.92	0.97	9.33
Geophagus_MZUSP_44958_5	Pre	Geophagus neambi	3.76	0.78		1.5	0.97	9.24
Geophagus_MZUSP_44959_1	Pre	Geophagus neambi	4.78	1.13		1.63	1.22	11.27
Geophagus_MZUSP_44959_2	Pre	Geophagus neambi	4.39	0.7		1.57	0.94	9.94
Geophagus_MZUSP_44959_3	Pre	Geophagus neambi	4.67	1.12		1.74	1	11.29
Geophagus_MZUSP_44959_4	Pre	Geophagus neambi	4.29	0.82		1.74	0.96	10.48
Geophagus_MZUSP_44959_5	Pre	Geophagus neambi	4.34	1.17		1.88	1.02	10.42
Geophagus_MZUSP_44965_1	Pre	Geophagus neambi	5.8	1.61		2.02	1.06	13
Geophagus_MZUSP_44965_2	Pre	Geophagus neambi	6.59	1.63		1.82	1.22	13.65
Geophagus_MZUSP_44965_3	Pre	Geophagus neambi	4.83	1.14		1.86	0.91	10.93
Geophagus_MZUSP_44966_1	Pre	Geophagus neambi	3.57	0.91		1.44	0.81	8.37
20180831_150452_HDR	Post	Geophagus neambi	5.12	1.13		1.5	1.21	12.25
20180831_150606_HDR	Post	Geophagus neambi	5.32	1.1		1.57	1.06	12.69
20180831_150712_HDR	Post	Geophagus neambi	5.06	1.07		2.29	1.06	13.39
20180831_150757_HDR	Post	Geophagus neambi	5.79	0.91		2.26	1.19	14.02
20180831_150841_HDR	Post	Geophagus neambi	5.41	0.83		2.17	1.1	12.48
20180831_150949_HDR	Post	Geophagus neambi	5.4	0.9		2.04	1.18	12.67
20180831_151030_HDR	Post	Geophagus neambi	5.31	1.02		1.76	1.12	12.4
20180831_151132_HDR	Post	Geophagus neambi	5.84	1.11		1.87	1.2	13.51
20180831_151727_HDR	Post	Geophagus neambi	3.36	0.88		1.19	0.82	8.63
20180831_151805_HDR	Post	Geophagus neambi	3.7	0.9		1.42	0.84	9.05
20180831_151900_HDR	Post	Geophagus neambi	4.24	0.76		1.51	0.83	10.41
20180831_151950_HDR	Post	Geophagus neambi	3.96	0.81		1.67	0.86	9.38
20180831_152018_HDR	Post	Geophagus neambi	3.8	0.86		1.51	0.88	9.22
20180831_152050_HDR	Post	Geophagus neambi	4.66	0.95		1.83	0.96	11.29
20180831_152147_HDR	Post	Geophagus neambi	4.11	1.14		1.45	0.88	10.09
Heros_efasciatus_INPA9441_3	Pre	Heros efasciatus	3.16	0.37		0.52	0.63	5.46
Heros_efasciatus_INPA9441_5	Pre	Heros efasciatus	2.7	0.4		0.5	0.64	5.12
Heros_efasciatus_INPA9441_6	Pre	Heros efasciatus	2.99	0.5		0.57	0.68	5.76
Heros_efasciatus_INPA9441_8	Pre	Heros efasciatus	2.99	0.56		0.5	0.64	5.52
Heros_efasciatus_INPA39265	Pre	Heros efasciatus	1.95	0.24		0.37	0.47	3.5
P1030073	Pre	Heros efasciatus	8.34	1.45		0.94	1.39	14.91
P1030074	Pre	Heros efasciatus	8.15	1.73		1.28	1.52	14.69
P1030076	Pre	Heros efasciatus	3.89	0.75		0.65	0.83	7.16
P1030077	Pre	Heros efasciatus	3.9	0.59		0.55	0.7	6.67
P1030079	Pre	Heros efasciatus	3.97	0.63		0.48	0.78	7.13
P3075999	Post	Heros efasciatus	7.62	1.45		0.68	1.14	13.72
P3076001	Post	Heros efasciatus	9.41	1.67		1.23	1.32	16.87
P3076002	Post	Heros efasciatus	7.45	1.3		1.12	1.3	13.34
P3076003	Post	Heros efasciatus	7.99	1.19		1.33	1.24	14.14
P3076004	Post	Heros efasciatus	6.74	1.09		1.15	1.08	12.08
P3076005	Post	Heros efasciatus	7.82	1.28		1.33	1.21	13.9
P3076006	Post	Heros efasciatus	8.15	1.32		2	1.17	14.56
P3076007	Post	Heros efasciatus	7.11	1.32		1.86	1.04	13.94
P3076008	Post	Heros efasciatus	7.07	1.14		1.38	1.01	12.51
P3076009	Post	Heros efasciatus	7.54	1.28		1.2	0.98	13.41
P3076010	Post	Heros efasciatus	7.7	1.19		1.35	1.1	13.24
P3086115	Post	Heros efasciatus	7.2	1.04		1.27	1.15	13.18
P3086116	Post	Heros efasciatus	7.36	1.26		1.26	1.18	13.68
P3086117	Post	Heros efasciatus	7.68	1.3		1.15	1.33	13.85
P3086118	Post	Heros efasciatus	7.83	1.44		1.23	1.34	13.94
P3086119	Post	Heros efasciatus	7.68	1.19		0.87	1.27	13.26
P3086120	Post	Heros efasciatus	7.36	1.15		1	1.01	12.67
P3086121	Post	Heros efasciatus	7.26	1.06		1.2	1.19	13.11
P3086122	Post	Heros efasciatus	7.41	1.39		1.33	1.12	12.81
P3086123	Post	Heros efasciatus	7.14	1.26		1.03	1.01	12.66
P3086124	Post	Heros efasciatus	7.09	1.06		0.96	1.13	13.37
P3086125	Post	Heros efasciatus	6.93	1.14		1.2	1.28	12.01
P3086126	Post	Heros efasciatus	6.88	1.06		1.33	1.12	13.21
Satanoperca_MZUSP_44194_1	Pre	Satanoperca jurupari	6.46	1.96		2.14	1.06	15.42
Satanoperca_MZUSP_44217_1	Pre	Satanoperca jurupari	6.58	1.84		2.12	1.2	15.52
Satanoperca_MZUSP_44217_2	Pre	Satanoperca jurupari	4.66	1.42		1.56	0.88	11.6
Satanoperca_MZUSP_44217_3	Pre	Satanoperca jurupari	4.66	1.37		1.86	0.88	11.54
Satanoperca_MZUSP_44217_4	Pre	Satanoperca jurupari	4.24	1.12		1.38	0.9	10.37
Satanoperca_MZUSP_44217_6	Pre	Satanoperca jurupari	3.74	1.05		1.37	0.81	9.53
Satanoperca_MZUSP_44233_1	Pre	Satanoperca jurupari	6.05	1.88		2.07	1.07	15.15
Satanoperca_MZUSP_44233_2	Pre	Satanoperca jurupari	6.1	1.71		2.23	1.18	15.17
Satanoperca_MZUSP_44233_3	Pre	Satanoperca jurupari	4.87	1.39		1.97	0.84	12.35
Satanoperca_MZUSP_44233_4	Pre	Satanoperca jurupari	4.61	1.25		1.76	0.92	11.4
Satanoperca_MZUSP_44234_1	Pre	Satanoperca jurupari	4.67	1.08		1.53	0.76	11.33
Satanoperca_MZUSP_44235_1	Pre	Satanoperca jurupari	4.76	1.3		1.54	0.95	10.89
Satanoperca_MZUSP_44235_2	Pre	Satanoperca jurupari	4.45	1.14		1.6	0.97	11
Satanoperca_MZUSP_44236_1	Pre	Satanoperca jurupari	5.15	1.52		1.49	1.02	12.66
Satanoperca_MZUSP_44236_2	Pre	Satanoperca jurupari	3.82	0.8		1.29	0.81	9.46
Satanoperca_MZUSP_44237_1	Pre	Satanoperca jurupari	5.29	1.36		2.15	0.99	13.02
Satanoperca_MZUSP_44237_2	Pre	Satanoperca jurupari	6.05	1.64		2.17	1.15	15.34
Satanoperca_MZUSP_44237_3	Pre	Satanoperca jurupari	5.87	1.58		1.86	0.97	13.56
Satanoperca_MZUSP_44237_4	Pre	Satanoperca jurupari	5.68	1.21		2.07	1.1	13.45
Satanoperca_Tucur18_42	Post	Satanoperca jurupari	6.36	1.62		2.36	1.37	15.41
Satanoperca_Tucur18_43	Post	Satanoperca jurupari	6.66	1.82		2.41	1.15	15.79
Satanoperca_Tucur18_44	Post	Satanoperca jurupari	6.17	1.72		2.52	1.16	15.81
Satanoperca_Tucur18_45	Post	Satanoperca jurupari	7.33	2.34		2.36	1.15	17.92
Satanoperca_Tucur18_46	Post	Satanoperca jurupari	6.23	1.82		2.2	1.18	15.25
Satanoperca_Tucur18_47	Post	Satanoperca jurupari	6.32	1.69		2.36	1.23	15.35
Satanoperca_Tucur18_48	Post	Satanoperca jurupari	6.56	1.79		2.18	1.14	15.71
Satanoperca_Tucur18_49	Post	Satanoperca jurupari	6.01	1.68		2.23	1.09	14.96
Satanoperca_Tucur18_50	Post	Satanoperca jurupari	6.99	1.83		2.23	1.29	16.86
Satanoperca_Tucur18_51	Post	Satanoperca jurupari	6.29	1.62		2.36	1.29	15.41
Satanoperca_Tucur18_52	Post	Satanoperca jurupari	6.28	1.76		1.92	1.26	15.34
Satanoperca_Tucur18_53	Post	Satanoperca jurupari	5.04	1.24		1.87	1.04	12.77
Satanoperca_Tucur18_54	Post	Satanoperca jurupari	6.06	1.98		1.99	1.1	14.67
Satanoperca_Tucur18_55	Post	Satanoperca jurupari	5.87	1.57		2.08	1.05	14.12
Satanoperca_Tucur18_56	Post	Satanoperca jurupari	6.3	1.88		2.46	1.24	15.03
Satanoperca_Tucur18_57	Post	Satanoperca jurupari	5.7	1.59		2.14	1.05	13.49
Satanoperca_Tucur18_58	Post	Satanoperca jurupari	6.31	1.63		2.06	1.04	15.43
Satanoperca_Tucur18_59	Post	Satanoperca jurupari	4.57	1.31		1.58	0.93	11.25
Satanoperca_Tucur18_60	Post	Satanoperca jurupari	6.37	2.05		1.87	1.05	15.03
Satanoperca_Tucur18_61	Post	Satanoperca jurupari	5.35	1.62		1.72	1.04	13.16
Satanoperca_Tucur18_62	Post	Satanoperca jurupari	6.02	1.65		2.25	1.11	14.35
Satanoperca_Tucur18_63	Post	Satanoperca jurupari	7.34	2.06		2.76	1.24	16.97
Satanoperca_Tucur18_64	Post	Satanoperca jurupari	5.12	1.37		1.82	1.03	12.48
Satanoperca_Tucur18_65	Post	Satanoperca jurupari	6.3	1.65		2.36	1.18	15.33
Satanoperca_Tucur18_66	Post	Satanoperca jurupari	4.9	1.59		1.95	1.02	12.52
Satanoperca_Tucur18_67	Post	Satanoperca jurupari	6.3	1.73		2.11	1.02	14.58
Satanoperca_Tucur18_68	Post	Satanoperca jurupari	5.2	1.6		1.67	1.01	12.32
Satanoperca_Tucur18_69	Post	Satanoperca jurupari	5.73	1.44		2.35	1	13.51
Satanoperca_Tucur18_70	Post	Satanoperca jurupari	6.12	2.38		2.34	1.1	15.24
Satanoperca_Tucur18_71	Post	Satanoperca jurupari	5.91	1.54		2.48	0.95	13.85
